# Supplementary material for: Transcriptomic, proteomic and metabolomic analysis of UV-B signaling in maize
Source: BMC Genomics. 2011 Jun 16;12:321. doi: 10.1186/1471-2164-12-321 (PMC3141669; doi:10.1186/1471-2164-12-321)
Supplement: Additional file 2 — Supplemental Tables. [file 1471-2164-12-321-S2.XLS]

## Sheet: Index
List of tables:
Table S1. List of transcripts that are UV-B-regulated in fully irradiated maize leaves (WPI) compared to those from non irradiated plants (NI) by 1.5-fold (p<0.05). Up-regulated transcripts by 2-fold are in red, while down-regulated transcripts by 2-fold are in green. Plants were treated with UV-B for 4h.
Table S2. List of transcripts that are only UV-B-regulated in fully irradiated leaves (WPI) compared to those from non irradiated plants (NI) by 2-fold (p<0.05). Up-regulated transcripts are in red, while down-regulated transcripts are in green. Plants were treated with UV-B for 4h.
Table S3. List of transcripts that are UV-B-regulated in fully irradiated leaves (WPI) , and also only in 1, 2 and 3 leaves from CLI (1L-IR, 2L-IR and 3L-IR, respectively) by 2-fold (p<0.05) in comparison to leaves from non irradiated plants (NI). Up-regulated transcripts are in red, while down-regulated transcripts are in green. Plants were UV-B irradiated during 4h.
Table S4. List of transcripts that are UV-B-regulated in shielded leaves from plants that were irradiated in 1, 2 and 3 leaves from CLI plants (1L-SH, 2L-SH and 3L-SH, respectively) by 1.5-fold (p<0.05) in comparison to leaves from non irradiated plants (NI). Up-regulated transcripts by 2-fold are in red, while down-regulated transcripts by 2-fold are in green. Plants were UV-B irradiated during …
Table S5. List of transcripts that are UV-B-regulated in immature ears from plants that were irradiated in 1, 2 and 3 leaves from CLI plants (1L-IE, 2L-IE and 3L-IE, respectively) by 1.5-fold (p<0.05) in comparison to ears from non irradiated plants (NI-IE). Up-regulated transcripts by 2-fold are in red, while down-regulated transcripts by 2-fold are in green. Plants were UV-B irradiated for 4h.
Table S6. List of transcripts that are UV-B-regulated in immature ears and shielded leaves from plants that were irradiated in 2 leaves (2L-IE and 2L-SH, respectively) by 1.5-fold (p<0.05) compared to non irradited organs (NI). Up-regulated transcripts by 2-fold are in red, while down-regulated transcripts by 2-fold are in green. Plants were UV-B irradiated during 4h.
Table S7. List of transcripts that are UV-B-regulated in irradiated (2L-IR) and shielded (2L-SH) leaves from plants that were irradiated during 1, 2, 4 and 6 h in 2 leaves by 1.5-fold (p<0.05) compared to non irradiated plants (NI). Up-regulated transcripts by 2-fold are in red, while down-regulated transcripts by 2-fold are in green.
Table S8. List of transcripts that are UV-B-regulated in immature ears (IE) from plants that were irradiated during 1, 2, 4 and 6 h in 2 leaves by 2-fold compared to transcripts from non irradiated plants (NI). Up-regulated transcripts by 2-fold are in red, while down-regulated transcripts by 2-fold are in green (p<0.05).
Table S9. List of proteins spots that are UV-B changed by 1.5-fold in maize leaves (p<0.05).
Table S10. List of proteins spots that are UV-B changed by 1.5-fold in maize ears (p<0.05).

## Sheet: Table S1
Table S1. List of transcripts that are UV-B-regulated in fully irradiated maize leaves (WPI) compared to those from non irradiated plants (NI) by 1.5-fold (p<0.05). Up-regulated transcripts by 2-fold are in red, while down-regulated transcripts by 2-fold are in green. Plants were treated with UV-B for 4h.
Feature	Description	GeneName	GO1	GO2	MatchName	MatchComp	MatchLength	MatchSubPct	Log2 WPI/NI
30518	532 gi|226500594|ref|NP_001152680.1|: copper transporter 1 [Zea mays] (IDPct:100/Score:71.63)	TC309168	transporter activity		GRMZM2G042412_T01		467	0.64	2.25855
40032	1872 similar to UP:Q6T8L6_WHEAT (Q6T8L6) Ammonium transporter AMT2.1, partial (96%)	TC295935	transporter activity		GRMZM2G043193_T01		1872	0	1.40214
923	830 similar to UP:Q6Z0Q9_ORYSA (Q6Z0Q9) COPT5-like protein, partial (53%)	TC314697	transporter activity		GRMZM2G003179_T01		522	1.53	1.29797
5231	916 similar to PRF:NP_566384.1:18399065:NP_566384 xanthine:uracil permease family protein (Arabidopsis thaliana), partial (25%)	TC314312	transporter activity		GRMZM2G119970_T01		917	0.11	1.26544
6808	1045 weakly similar to UP:Q8LBI9_ARATH (Q8LBI9) Sugar transporter-like protein, partial (36%)	TC283446	transporter activity		GRMZM2G109201_T01		1007	0.7	1.13971
6898	2183 weakly similar to PRF:NP_565254.1:18379164:NP_565254 amino acid permease family protein (Arabidopsis thaliana), partial (22%)	TC301109	transporter activity		GRMZM2G136508_T01		2183	0.09	1.0955
41658	1952 Zea mays clone EL01N0529G01.d mRNA sequence	TC287905	transporter activity		GRMZM2G031177_T01		1509	0.33	1.08333
18533	3079 similar to UP:Q8GT52_HORVU (Q8GT52) Hexose transporter, partial (88%)	TC279960	transporter activity		GRMZM2G012923_T01		3077	0.03	1.06624
15551	609 gi|226533150|ref|NP_001147980.1|: peptide transporter PTR2-B [Zea mays] (IDPct:99.38/Score:303.5)	CO518881	transporter activity		GRMZM2G378604_T02	C	608	1.15	1.02213
11679	2137 weakly similar to UP:Q9FNL7_ARATH (Q9FNL7) Peptide transporter, partial (71%)	TC282246	transporter activity		GRMZM2G472167_T01		2137	0.05	0.982543
2318	1685 weakly similar to UP:Q69M22_ORYSA (Q69M22) Integral membrane protein-like, partial (60%)	TC300977	transporter activity		GRMZM2G173067_T03		1539	1.87	0.947632
37308	928 similar to UP:Q8S1X5_ORYSA (Q8S1X5) Sec14 like protein, partial (58%)	TC301940	transporter activity		GRMZM2G142315_T02		768	0.13	0.946423
24930	1246 similar to UP:Q5NBN7_ORYSA (Q5NBN7) Mitochondrial import receptor subunit tom40-like, partial (86%)	TC306878	transporter activity		GRMZM2G055713_T01		632	0.64	0.882203
44480	1928 weakly similar to UP:Q6ET95_ORYSA (Q6ET95) Tetracycline transporter protein-like, partial (83%)	TC288958	transporter activity		GRMZM2G047187_T02		1917	0	0.875835
24912	529 weakly similar to PRF:NP_197028.1:15242252:NP_197028 amino acid transporter family protein (Arabidopsis thaliana), partial (11%)	AI964657	transporter activity		GRMZM2G010433_T01	C	528	0.19	0.849148
14122	875 weakly similar to PRF:NP_179290.3:42569085:NP_179290 expressed protein (Arabidopsis thaliana), partial (31%)	TC288957	transporter activity		GRMZM2G047187_T04		875	0.34	0.844668
33587	647 weakly similar to UP:Q4S4D3_TETNG (Q4S4D3) Chromosome 2 SCAF14738, whole genome shotgun sequence. (Fragment), partial (3%)	BG837074	transporter activity		GRMZM2G110034_T01	C	630	1.26	0.842855
35577	724 similar to UP:Q69M22_ORYSA (Q69M22) Integral membrane protein-like, partial (18%)	TC300976	transporter activity		GRMZM2G013349_T01		723	0.14	0.814582
26155	1024 similar to UP:Q84ND6_STYHA (Q84ND6) Cation diffusion facilitator 8, partial (51%)	TC294509	transporter activity		GRMZM2G118497_T02		1021	0.29	0.761902
15893	1427 weakly similar to PRF:NP_193555.3:30684325:NP_193555 purine permease family protein (Arabidopsis thaliana), partial (72%)	TC307176	transporter activity		GRMZM2G146337_T02		1422	0.63	0.723232
30357	920 similar to UP:Q84ND6_STYHA (Q84ND6) Cation diffusion facilitator 8, partial (39%)	TC294508	transporter activity		GRMZM2G118497_T01		927	0.65	0.703015
20161	2285 Zea mays clone EL01N0509A01.d mRNA sequence	TC299387	transporter activity		GRMZM2G174990_T01		2285	0	0.697244
13049	1755 similar to UP:UPS1_ARATH (Q9ZPR7) Ureide permease 1 (AtUPS1), partial (92%)	TC312324	transporter activity		GRMZM2G025528_T01		1756	0.06	0.69485
26312	1831 similar to UP:Q14333_HUMAN (Q14333) Facioscapulohumeral muscular dystrophy, partial (4%)	TC295240	transporter activity		GRMZM2G011590_T02		1831	0.05	0.686001
19305	1815 homologue to UP:Q852S3_HORVU (Q852S3) Sodium:proton antiporter, partial (78%)	TC305997	transporter activity		GRMZM2G027851_T02		1815	0.39	0.670583
1520	2060 UP:Q94IH5_MAIZE (Q94IH5) Ca2+:H+ antiporter, complete	TC301664	transporter activity		GRMZM2G040017_T02		2033	0.39	0.637513
11973	676 similar to UP:AGA1_YEAST (P32323) A-agglutinin attachment subunit precursor, partial (4%)	TC289428	transporter activity		GRMZM2G037485_T01		670	0.15	0.637348
23617	591 weakly similar to PRF:NP_175198.1:15220283:NP_175198 amino acid transporter family protein (Arabidopsis thaliana), partial (17%)	TC303709	transporter activity		GRMZM2G109865_T01		590	1.18	0.629544
37820	1336 similar to GB:BAB62327.1:15076663:AB067653 peptide transporter (Oryza sativa (japonica cultivar-group)), partial (55%)	TC295508	transporter activity		GRMZM2G136076_T01		1308	0.99	0.622832
42159	806 homologue to UP:O04091_ARATH (O04091) Endomembrane protein EMP70 precusor isolog	TC307831	transporter activity		GRMZM2G165631_T01		69	0	0.621974
32290	1398 similar to UP:Q7XDX5_ORYSA (Q7XDX5) Contains similarity to anion transporter, partial (42%)	TC295756	transporter activity		GRMZM2G073954_T01		1397	0.29	0.615556
20651	832 similar to PRF:NP_181477.1:15225468:NP_181477 cation efflux family protein (Arabidopsis thaliana), partial (34%)	TC303192	transporter activity		GRMZM2G149313_T01		763	0	0.595726
35416	925 similar to UP:Q4RSI9_TETNG (Q4RSI9) Chromosome 13 SCAF15000, whole genome shotgun sequence. (Fragment), partial (8%)	TC284584	translation factor activity, nucleic acid binding		GRMZM2G084062_T01	C	477	14.47	0.977396
39907	835 similar to UP:Q71F48_HEVBR (Q71F48) Eukaryotic translation initiation factor 5A isoform IV, complete	TC288120	translation factor activity, nucleic acid binding		GRMZM2G082974_T01		826	0.36	0.683873
26762	756 weakly similar to UP:Q9SBL1_SORBI (Q9SBL1) UDP-glucose glucosyltransferase, partial (25%)	TC290282	transferase activity		GRMZM2G083130_T01		743	0	2.57109
3455	2070 homologue to UP:Q75W16_ORYSA (Q75W16) 3-deoxy-D-arabino heptulosonate-7-phosphate synthase, partial (92%)	TC292774	transferase activity		GRMZM2G365160_T01		2036	0.15	1.76203
36907	1026 weakly similar to UP:Q9SBL1_SORBI (Q9SBL1) UDP-glucose glucosyltransferase, partial (28%)	TC282995	transferase activity		GRMZM2G083130_T01		1026	0	1.611
42316	866 similar to UP:DDPS5_ARATH (Q570Q8) Dehydrodolichyl diphosphate synthase 5 (Dedol-PP synthase 5) , partial (20%)	TC295115	transferase activity		GRMZM2G054803_T01		456	1.1	1.31436
16660	1525 similar to UP:Q8S4X0_PEA (Q8S4X0) Embryo-abundant protein EMB, partial (25%)	TC299970	transferase activity		GRMZM2G148904_T01		1525	0.07	1.28977
12592	756 weakly similar to UP:Q9ZWQ3_VIGMU (Q9ZWQ3) UDP-glycose:flavonoid glycosyltransferase (Fragment), partial (24%)	DT941142	transferase activity		GRMZM2G162783_T01	C	741	1.37	1.1641
20591	1827 weakly similar to UP:Q53MM5_ORYSA (Q53MM5) Transferase family, partial (45%)	TC280723	transferase activity		GRMZM2G156816_T02		1808	0.06	0.954571
31858	735 gi|226493695|ref|NP_001142352.1|: hypothetical protein LOC100274523 [Zea mays] (IDPct:60.34/Score:157.1)	TC303377	transferase activity		GRMZM2G031138_T01		732	0	0.949811
18127	1434 UP:Q9ZP61_MAIZE (Q9ZP61) GST6 protein , complete	TC295046	transferase activity		GRMZM2G129357_T01		1007	0.2	0.947129
30977	1626 weakly similar to UP:Q70G32_LYCES (Q70G32) Hydroxycinnamoyl CoA quinate transferase, partial (15%)	TC302325	transferase activity		GRMZM2G089698_T01		1625	0	0.872282
15677	731 similar to UP:Q5JK25_ORYSA (Q5JK25) Tafazzin isoform-like, partial (56%)	TC291672	transferase activity		GRMZM2G002135_T01		730	0.14	0.850897
7155	2288 weakly similar to UP:Q8VWP8_GOSHI (Q8VWP8) Acyltransferase-like protein (Fragment), partial (52%)	TC310777	transferase activity		GRMZM2G179703_T01		1933	0	0.850175
27235	580 gi|212723594|ref|NP_001132601.1|: hypothetical protein LOC100194073 [Zea mays] (IDPct:66.67/Score:215.7)	CO530016	transferase activity						0.846102
30091	748 gi|212721634|ref|NP_001132354.1|: hypothetical protein LOC100193798 [Zea mays] (IDPct:100/Score:314.3)	TC309518	transferase activity		GRMZM2G096412_T01		748	0.13	0.818365
26296	767 weakly similar to UP:UDA1_HUMAN (Q9Y4X1) UDP-glucuronosyltransferase 2A1 precursor, microsomal , partial (9%)	TC301076	transferase activity		GRMZM2G095280_T01		767	0.13	0.798711
20633	633 weakly similar to UP:Q8LKG3_STERE (Q8LKG3) UDP-glucosyltransferase, partial (22%)	TC290908	transferase activity		GRMZM2G061321_T01		632	1.74	0.720125
39556	1529 similar to UP:Q6Z4B0_ORYSA (Q6Z4B0) Ribosomal RNA adenine dimethylase-like protein, partial (83%)	TC307349	transferase activity		GRMZM2G064759_T01		1529	0	0.691323
13761	998 similar to PRF:NP_197051.2:30685369:NP_197051 glycosyl transferase family 8 protein (Arabidopsis thaliana), partial (14%)	TC309303	transferase activity		GRMZM2G107854_T02		998	1.3	0.646952
2783	1307 Zea mays clone EL01N0502B08.c mRNA sequence	TC282099	transferase activity		GRMZM2G102548_T01		1296	0.08	0.632734
496	923 similar to PRF:NP_188637.2:30685597:NP_188637 protein arginine N-methyltransferase family protein (Arabidopsis thaliana), partial (18%)	TC312259	transferase activity		GRMZM2G008287_T01		922	0.11	0.626913
17357	797 similar to UP:Q47E41_9RHOO (Q47E41) ATP-binding region, ATPase-like:Histidine kinase A, N-terminal precursor, partial (4%)	BG837261	transferase activity		GRMZM2G002135_T01		760	5.07	0.609186
15366	2496 similar to UP:Q9ASS7_ARATH (Q9ASS7) AT5g36940:MLF18_60, partial (80%)	TC282132	structural molecule activity	transporter activity	GRMZM2G042313_T01		2496	0.12	0.603299
279	1222 similar to UP:Q9LK32_ARATH (Q9LK32) Gb:AAF03438.1 (AT3g27210:K17E12_3), partial (16%)	TC293948	structural molecule activity		GRMZM2G044460_T01		1207	0.08	1.60832
36678	599 similar to UP:Q6YVJ0_ORYSA (Q6YVJ0) 9-cis-epoxycarotenoid dioxygenase 1, partial (29%)	TC314820	structural molecule activity		GRMZM2G110192_T01		596	0.83	0.954248
27153	1041 Zea mays clone EL01N0525C06.c mRNA sequence	TC280528	structural molecule activity		GRMZM2G122811_T01		469	4.45	0.900399
16458	921 similar to GB:BAD38854.1:51571875:AB189038 pseudo-response regulator 1 (Oryza sativa (japonica cultivar-group)), partial (42%)	TC282943	signal transducer activity	transcription regulator activity	GRMZM2G148453_T01		920	0	1.57373
10651	863 homologue to GB:BAB63676.1:15289981:AP003277 induced protein MgI1 (Oryza sativa (japonica cultivar-group)), partial (68%)	TC314868	signal transducer activity	transcription regulator activity	GRMZM2G067702_T02		239	6.85	1.51553
15751	893 homologue to UP:PRR1_ORYSA (Q689G9) Two-component response regulator-like PRR1 (Pseudo-response regulator 1) (OsPRR1), partial (25%)	TC315420	signal transducer activity	transcription regulator activity	GRMZM2G020081_T01		891	0.45	0.75407
32163	354 similar to GB:BAD38855.1:51571877:AB189039 pseudo-response regulator 37 (Oryza sativa (japonica cultivar-group)), partial (10%)	CD510373	signal transducer activity	transcription regulator activity	GRMZM2G135446_T01		354	0	0.60139
9392	846 similar to PRF:NP_849992.1:30680811:NP_849992 tRNA:rRNA methyltransferase (SpoU) family protein (Arabidopsis thaliana), partial (35%)	TC295731	RNA binding	transferase activity	GRMZM2G097282_T01		846	0.24	0.642806
1393	874 similar to UP:Q6P9F8_HUMAN (Q6P9F8) RHOT1 protein (Fragment), partial (3%)	TC291731	RNA binding	transferase activity	GRMZM2G097282_T01		873	0	0.608588
11432	1799 similar to GB:AAS76771.1:45773934:BT012284 At3g26932 (Arabidopsis thaliana), partial (44%)	TC287850	RNA binding		GRMZM2G179031_T01		1799	0	1.27251
34323	734 similar to UP:Q6AUH9_ORYSA (Q6AUH9) Unknow protein, partial (8%)	TC312634	RNA binding		GRMZM2G054040_T01		732	1.09	0.871231
8523	1239 Zea mays clone EL01N0365E12.c mRNA sequence	TC292671	RNA binding		GRMZM2G150648_T04		1230	0.41	0.863352
32263	1420 Zea mays clone EL01N0532E07.c mRNA sequence	TC312048	RNA binding		GRMZM2G085582_T01		1418	0.21	0.638189
41223	696 weakly similar to UP:Q9FIX3_ARATH (Q9FIX3) Gb:AAD30619.1, partial (16%)	CO520211	receptor binding		GRMZM2G003742_T01		696	0	1.05738
12037	1211 similar to UP:Q84NP6_ORYSA (Q84NP6) Leaf senescence related protein-like, partial (32%)	TC302767	receptor binding		GRMZM2G134341_T01		1206	0.17	0.595165
17564	1144 similar to PRF:NP_568030.1:18420078:NP_568030 phototropic-responsive NPH3 family protein (Arabidopsis thaliana), partial (34%)	TC282791	protein binding	signal transducer activity	GRMZM2G172506_T01		1139	0.79	0.666709
16953	1689 similar to PRF:NP_198091.1:15240916:NP_198091 expressed protein (Arabidopsis thaliana), partial (25%)	TC288907	protein binding	transporter activity	GRMZM2G111713_T01		1634	0	0.822309
42968	1405 similar to UP:Q6X9V9_HORVD (Q6X9V9) Syntaxin, partial (94%)	TC283019	protein binding		GRMZM2G414540_T01		1401	0.43	1.42723
12475	473 similar to PRF:NP_178551.2:42568941:NP_178551 ankyrin repeat family protein (Arabidopsis thaliana), partial (14%)	DT653150	protein binding		GRMZM2G164669_T01		472	0	1.24666
10134	693 homologue to UP:Q69W85_ORYSA (Q69W85) Tetratricopeptide repeat (TPR)-containing protein-like protein, partial (14%)	TC289781	protein binding		GRMZM2G039280_T01		680	0.44	0.979368
25481	624 UP:ADF3_MAIZE (Q41764) Actin-depolymerizing factor 3 (ADF 3) (ZmABP3) (ZmADF3), partial (94%)	TC279966	protein binding		GRMZM2G060702_T02		482	0.21	0.961367
10586	1390 weakly similar to UP:Q49TV0_LILLO (Q49TV0) Pollen-specific DnaJ-like protein, partial (60%)	TC312240	protein binding		GRMZM2G156285_T01		610	0	0.870299
12889	876 homologue to UP:ADF1_MAIZE (P46251) Actin-depolymerizing factor 1 (ADF 1) (ZmABP1) (ZmADF1), complete	TC312065	protein binding		GRMZM2G117603_T02		867	0	0.824219
21840	1028 similar to GB:AAU89139.1:53370644:AC145388 Leucine Rich Repeat containing protein (Oryza sativa (japonica cultivar-group)), partial (84%)	TC313104	protein binding		GRMZM2G353003_T01		620	0	0.753923
37113	1400 similar to UP:Q5EEP3_ORYSA (Q5EEP3) SNAP1, partial (98%)	TC287904	protein binding		GRMZM2G153683_T01		1390	0	0.700486
26230	1100 homologue to UP:Q8L8G5_MAIZE (Q8L8G5) Nucleosome:chromatin assembly factor group A, partial (28%)	TC301977	protein binding		GRMZM2G176707_T01		1102	0.45	0.69408
9730	1485 homologue to UP:PSD6_ORYSA (Q8W425) 26S proteasome non-ATPase regulatory subunit 6 (26S proteasome regulatory particle non-ATPase subunit 7) (OsRPN7), complete	TC281636	protein binding		GRMZM2G093557_T02		1473	0.14	0.678948
8211	474 similar to PRF:NP_568030.1:18420078:NP_568030 phototropic-responsive NPH3 family protein (Arabidopsis thaliana), partial (17%)	TC291968	protein binding		GRMZM2G048281_T02		475	1.27	0.644292
30855	716 weakly similar to UP:Q5I6L8_SOLTU (Q5I6L8) Potato late blight resistance protein R3a, partial (3%)	TC315219	nucleotide binding	protein binding	GRMZM2G045027_T01		716	0	0.890153
3234	2282 similar to UP:Q8MFR8_9ROSI (Q8MFR8) Plastidic ATP:ADP transporter (Fragment), partial (79%)	TC300494	nucleotide binding	transporter activity	GRMZM2G359038_T02		2271	0.04	0.620544
36279	2448 Zea mays clone EL01T0206D09.d mRNA sequence	TC300201	nucleotide binding		GRMZM2G389118_T01		2421	0.17	0.847242
43838	1434 similar to UP:Q6Q294_AGEAP (Q6Q294) Major ampullate spidroin (Fragment), partial (7%)	TC280437	nucleotide binding		GRMZM2G143791_T01		1434	0	0.827324
20773	2644 Zea mays clone EL01N0519D03.d mRNA sequence	TC299433	nucleic acid binding	receptor activity	GRMZM2G131943_T03		2321	0	0.803966
9933	1663 weakly similar to UP:Q941H8_SOLTU (Q941H8) RNA-binding protein precursor, partial (42%)	TC289636	nucleic acid binding	receptor binding	GRMZM2G131167_T03		1562	0	0.753208
16163	924 weakly similar to PRF:NP_566677.1:18402919:NP_566677 expressed protein (Arabidopsis thaliana), partial (6%)	TC281066	nucleic acid binding	RNA binding	GRMZM2G044968_T01		925	0.54	0.671434
1168	724 similar to UP:HS22M_SOYBN (Q39818) Heat shock 22 kDa protein, mitochondrial precursor, partial (6%)	DT646073	nucleic acid binding	transferase activity					0.958961
1427	819 similar to UP:ROC1_NICSY (Q08935) 29 kDa ribonucleoprotein A, chloroplast precursor (CP29A), partial (63%)	TC287388	nucleic acid binding		GRMZM2G068715_T01		819	0.73	1.46352
19365	1610 weakly similar to GB:BAB08323.1:9757805:AB007651 CCR4-associated factor-like protein (Arabidopsis thaliana), partial (50%)	TC310581	nucleic acid binding		GRMZM2G177340_T01		712	8.7	1.10408
40	1010 Zea mays clone EL01T0204C07.c mRNA sequence	TC310742	nucleic acid binding		GRMZM2G042118_T01		1006	0.3	0.922837
9040	1105 similar to PRF:NP_849784.1:30694320:NP_849784 argonaute protein (AGO1) (Arabidopsis thaliana), partial (20%)	TC306037	nucleic acid binding		GRMZM2G461936_T03		991	1.92	0.851044
43454	1147 UP:Q8S2Y8_MAIZE (Q8S2Y8) Glycine-rich RNA binding protein (Fragment), complete	TC280509	nucleic acid binding		GRMZM2G080603_T03		540	8.2	0.835919
13356	1026 gi|226505868|ref|NP_001151091.1|: RNA-binding protein-like [Zea mays] (IDPct:97.65/Score:333.6)	TC310140	nucleic acid binding		GRMZM2G069405_T01		1027	0.49	0.70566
10161	1103 similar to UP:ROA2_HUMAN (P22626) Heterogeneous nuclear ribonucleoproteins A2:B1 (hnRNP A2 : hnRNP B1), partial (10%)	TC287386	nucleic acid binding		GRMZM2G158835_T01		1103	0.18	0.657875
13130	1366 UP:Q6JB11_MAIZE (Q6JB11) MEG5, partial (64%)	TC287675	nucleic acid binding						0.630769
18467	1353 similar to GB:AAA85197.1:1150870:CEU42991 RNA binding protein (Caenorhabditis elegans), partial (26%)	TC307895	nucleic acid binding		GRMZM2G075505_T01		1297	0.46	0.581324
19990	1448 gi|15239221|ref|NP_198440.1|: 3'-5' exonuclease domain-containing protein / helicase and RNase D C-terminal domain-containing protein / HRDC domain-containing protein [Arabidopsis thaliana] (IDPct:22.47/Score:61.62)	TC288360	nuclease activity	nucleic acid binding	GRMZM2G118917_T02		1449	0.35	0.880931
31732	707 similar to UP:Q6NMH5_ARATH (Q6NMH5) At3g16760, partial (27%)	TC283028	nuclease activity	nucleic acid binding	GRMZM2G069618_T01		706	0.85	0.641065
24595	1365 weakly similar to PRF:NP_566661.1:18402610:NP_566661 ribonuclease III family protein (Arabidopsis thaliana), partial (30%)	TC289222	nuclease activity	RNA binding	GRMZM2G044997_T01		1365	0	0.643693
6040	845 weakly similar to GB:CAA54234.1:472869:ATARPMR ARP protein (Arabidopsis thaliana), partial (16%)	TC296171	nuclease activity		GRMZM2G139329_T01		843	0.47	0.580098
37012	659 homologue to UP:Q6ERT5_ORYSA (Q6ERT5) Dynein light chain type 1-like, complete	TC312959	motor activity		GRMZM2G346133_T01		652	0.15	0.822276
43808	936 similar to UP:Q5FV40_ARATH (Q5FV40) At2g01170, partial (48%)	TC295249	molecular_function		GRMZM2G022642_T01		936	0.11	1.05519
17530	1612 UP:Q41896_MAIZE (Q41896) Zein precursor, complete	TC298826	molecular_function		GRMZM2G397687_T01		945	2.23	0.96316
20684	757 similar to GB:AAN31120.1:23506217:AY149966 At2g17220:T23A1.8 (Arabidopsis thaliana), partial (12%)	TC311297	kinase activity	nucleotide binding	GRMZM2G046297_T01		757	0.26	1.65385
37688	1998 similar to UP:Q8H2C2_PERAE (Q8H2C2) Serine:threonine kinase, partial (79%)	TC306591	kinase activity	nucleotide binding	GRMZM2G044038_T01		1997	0.15	1.34407
17765	567 similar to GB:BAD31527.1:50508768:AP005515 receptor-like protein kinase-like protein (Oryza sativa (japonica cultivar-group)), partial (12%)	CF633368	kinase activity	nucleotide binding	GRMZM2G177726_T03	C	567	0	1.10645
19895	841 similar to UP:Q84SH1_ORYSA (Q84SH1) Serine:threonine kinase receptor-like protein, partial (28%)	TC314722	kinase activity	nucleotide binding	GRMZM2G076987_T01		837	0	0.989063
21368	1015 similar to UP:Q6K270_ORYSA (Q6K270) Nodulation receptor kinase-like protein, partial (23%)	TC290217	kinase activity	nucleotide binding	GRMZM2G061537_T02		1014	0	0.955968
36018	1912 Zea mays clone EL01N0554C09.c mRNA sequence	TC311310	kinase activity	nucleotide binding	GRMZM2G173962_T01		1887	0.42	0.953716
33881	723 weakly similar to PRF:NP_191428.3:42566031:NP_191428 protein kinase family protein (Arabidopsis thaliana), partial (21%)	BG836206	kinase activity	nucleotide binding	GRMZM2G022645_T01		725	3.87	0.90173
33520	1143 weakly similar to UP:Q66MH6_LYCES (Q66MH6) MAPKK, partial (46%)	TC285018	kinase activity	nucleotide binding	GRMZM2G344388_T01		1142	0.17	0.899405
15307	1414 homologue to UP:Q5EC59_MAIZE (Q5EC59) Phosphoenolpyruvate carboxylase kinase 1, complete	TC310789	kinase activity	nucleotide binding	GRMZM2G178074_T01		1406	0	0.883339
21937	1741 similar to UP:Q8S9J9_ARATH (Q8S9J9) At1g14000:F7A19_9, partial (89%)	TC281589	kinase activity	nucleotide binding	GRMZM2G159034_T01		1741	0	0.856809
12066	788 homologue to UP:Q5N7Q7_ORYSA (Q5N7Q7) Wall-associated kinase 4-like, partial (20%)	TC307113	kinase activity	nucleotide binding	GRMZM2G144028_T02		788	0.13	0.85366
15251	697 similar to UP:Q9M598_MESCR (Q9M598) Protein kinase MK5, partial (31%)	TC286343	kinase activity	nucleotide binding	GRMZM2G063792_T04		697	0.14	0.83879
33540	563 similar to PRF:NP_565351.1:18397027:NP_565351 protein kinase family protein (Arabidopsis thaliana), partial (9%)	TC291632	kinase activity	nucleotide binding	GRMZM2G061537_T01		563	0	0.832874
15350	886 similar to UP:Q5QM36_ORYSA (Q5QM36) Serine:threonine-specific protein kinase NPK15-like, partial (34%)	TC296282	kinase activity	nucleotide binding	GRMZM2G079583_T02		840	2.65	0.828187
10562	1048 similar to UP:P93604_WHEAT (P93604) Rust resistance kinase Lr10, partial (36%)	TC313413	kinase activity	nucleotide binding	GRMZM2G079219_T01		1043	0.77	0.813359
17379	698 similar to PRF:NP_175862.1:15221868:NP_175862 protein kinase family protein (Arabidopsis thaliana), partial (11%)	DN214197	kinase activity	nucleotide binding	GRMZM2G173962_T01		690	7.11	0.796679
44183	932 weakly similar to UP:Q5Z8B7_ORYSA (Q5Z8B7) Receptor protein kinase-like protein, partial (34%)	TC290272	kinase activity	nucleotide binding	GRMZM2G175874_T03		932	0	0.783786
19566	625 gi|226531972|ref|NP_001151810.1|: nodulation receptor kinase [Zea mays] (IDPct:98.7/Score:156)	TC315201	kinase activity	nucleotide binding	GRMZM2G043799_T01		624	0.32	0.767954
3976	1697 weakly similar to UP:M3K3_HUMAN (Q99759) Mitogen-activated protein kinase kinase kinase 3 (MAPK:ERK kinase kinase 3) (MEK kinase 3) (MEKK 3) , partial (16%)	TC298691	kinase activity	nucleotide binding	GRMZM2G140726_T01		1663	0.12	0.759316
26321	1524 similar to UP:Q5N7Q8_ORYSA (Q5N7Q8) Wall-associated kinase 4-like, partial (24%)	TC307478	kinase activity	nucleotide binding	GRMZM2G144028_T01		1524	0.33	0.729316
7951	1702 similar to UP:Q5JCL0_SOYBN (Q5JCL0) Mitogen-activated protein kinase kinase MAPKK2, partial (88%)	TC307147	kinase activity	nucleotide binding	GRMZM2G400470_T01		1704	0.06	0.723033
14009	1668 homologue to UP:SAPK7_ORYSA (Q7XQP4) Serine:threonine-protein kinase SAPK7 (Osmotic stress:abscisic acid-activated protein kinase 7) , partial (96%)	TC293354	kinase activity	nucleotide binding	GRMZM2G130018_T01		1650	0.12	0.663628
15652	873 similar to UP:Q84SH0_ORYSA (Q84SH0) Serine:threonine kinase receptor-like protein, partial (38%)	TC315055	kinase activity	nucleotide binding	GRMZM2G340048_T01		836	2.64	0.656243
3332	582 weakly similar to PRF:NP_192739.2:30681286:NP_192739 protein kinase family protein (Arabidopsis thaliana), partial (9%)	TC315684	kinase activity	nucleotide binding	GRMZM2G173962_T01		539	16.17	0.634378
31452	656 weakly similar to PRF:NP_176279.1:15219817:NP_176279 leucine-rich repeat family protein : protein kinase family protein (Arabidopsis thaliana), partial (7%)	TC294355	kinase activity	nucleotide binding	GRMZM2G419782_T01		74	4.05	0.624075
23869	847 homologue to UP:Q5QM36_ORYSA (Q5QM36) Serine:threonine-specific protein kinase NPK15-like, partial (17%)	TC290801	kinase activity	nucleotide binding	GRMZM2G079583_T02		847	0	0.606082
17417	819 Ser:Thr receptor-like kinase [Zea mays]	TC283340	kinase activity	nucleotide binding	GRMZM2G174001_T02	C	818	1.1	0.600247
9885	935 similar to UP:Q5JN26_ORYSA (Q5JN26) Receptor protein kinase-like, partial (58%)	TC307850	kinase activity	nucleotide binding	GRMZM2G165597_T01		935	0.21	0.600241
13873	681 similar to PRF:NP_566341.1:18398327:NP_566341 protein kinase family protein (Arabidopsis thaliana), partial (15%)	TC306549	kinase activity	nucleotide binding	GRMZM2G083402_T01		672	0	0.585888
14455	2277 similar to UP:AFC2_ARATH (P51567) Protein kinase AFC2 , partial (81%)	TC286333	kinase activity	nucleotide binding	GRMZM2G063792_T05		2179	0.23	0.584021
8136	850 similar to UP:Q9MA13_ARATH (Q9MA13) F20B17.5, partial (8%)	TC301735	kinase activity	protein binding	GRMZM2G080851_T01		822	0.24	1.02215
37748	1306 weakly similar to UP:ACVR2_RAT (P38444) Activin receptor type II precursor (ACTR-II) , partial (8%)	TC302766	kinase activity	protein binding	GRMZM2G429714_T01		1306	0	0.753829
7275	361 weakly similar to UP:P70451_MOUSE (P70451) Fer, partial (3%)	BQ280303	kinase activity	protein binding	GRMZM2G429714_T02		357	0	0.645956
33260	741 similar to UP:Q5KQI5_ORYSA (Q5KQI5) Unkown protein, partial (16%)	TC291590	kinase activity	protein binding	GRMZM2G174585_T02		741	0.4	0.605796
37244	1772 homologue to UP:Q4QWQ7_SACOF (Q4QWQ7) Mitogen-activated protein kinase, complete	TC287699	kinase activity	signal transducer activity	GRMZM2G053987_T04		1547	0	0.58054
4943	1431 similar to PIR:T02575:T02575 adenylate kinase homolog T16B24.9 (Arabidopsis thaliana), partial (73%)	TC279395	kinase activity	transferase activity	GRMZM2G150014_T01		1423	0.21	1.15696
18664	1330 similar to PRF:NP_188498.1:15230160:NP_188498 aspartate:glutamate:uridylate kinase family protein (Arabidopsis thaliana), partial (71%)	TC311947	kinase activity		GRMZM2G139462_T01		1331	0	1.09631
6840	759 similar to UP:Q657Z1_ORYSA (Q657Z1) Carbohydrate kinase-like, partial (40%)	TC287604	kinase activity		GRMZM2G171400_T01		759	0.26	1.03074
7281	1491 similar to UP:Q657Z1_ORYSA (Q657Z1) Carbohydrate kinase-like, partial (92%)	TC287603	kinase activity		GRMZM2G051842_T02		1491	0.27	0.687292
11682	1495 similar to PIR:T05493:T05493 pathogenesis-related protein 19K4.140 (Arabidopsis thaliana), partial (58%)	TC305441	hydrolase activity	nucleotide binding	GRMZM2G477139_T01		1495	0	1.24159
15708	795 homologue to UP:Q6H7J6_ORYSA (Q6H7J6) Oligopeptide transporter OPT-like, partial (27%)	TC307979	hydrolase activity	nucleotide binding	GRMZM2G368398_T01		795	0.25	1.1468
44500	1566 similar to UP:Q6AWY8_ORYSA (Q6AWY8) Growth-regulating factor 1, partial (31%)	TC299847	hydrolase activity	nucleotide binding	GRMZM2G067743_T01		1567	0.06	1.10368
18225	1228 similar to UP:Q9LUW5_ARATH (Q9LUW5) DEAD-Box RNA helicase-like protein, partial (61%)	TC300286	hydrolase activity	nucleotide binding	GRMZM2G136644_T01		1217	0.99	1.08349
27439	2962 homologue to UP:Q9ASR1_ARATH (Q9ASR1) At1g56070:T6H22_13 (Elongation factor EF-2), complete	TC279856	hydrolase activity	nucleotide binding	GRMZM2G040369_T02		2670	3	1.05772
19861	746 gi|226497588|ref|NP_001145834.1|: hypothetical protein LOC100279341 [Zea mays] (IDPct:57.71/Score:234.6)	TC282985	hydrolase activity	nucleotide binding					1.02981
16740	999 similar to UP:Q5ZBH4_ORYSA (Q5ZBH4) Myc-regulated DEAD:H box 18 RNA helicase-like, partial (35%)	TC307461	hydrolase activity	nucleotide binding	GRMZM2G026371_T01		950	0.42	1.02014
30437	902 homologue to UP:Q6R5L8_ORYSA (Q6R5L8) Iron transport protein 2, partial (30%)	TC306850	hydrolase activity	nucleotide binding	GRMZM2G026391_T01		842	0.71	0.981644
28516	774 similar to UP:Q9FFQ1_ARATH (Q9FFQ1) RNA helicase, partial (35%)	TC302450	hydrolase activity	nucleotide binding	GRMZM2G041732_T01		774	0.26	0.87321
16451	889 Zea mays clone EL01N0507A02.c mRNA sequence	TC300515	hydrolase activity	nucleotide binding	GRMZM2G113056_T02		783	7.95	0.86733
2061	901 similar to UP:Q9FLE4_ARATH (Q9FLE4) GTP-binding membrane protein LepA homolog (At5g39900), partial (19%)	TC289738	hydrolase activity	nucleotide binding	GRMZM2G028928_T02		900	0	0.854226
31529	472 similar to UP:Q9FFQ1_ARATH (Q9FFQ1) RNA helicase, partial (30%)	CF048624	hydrolase activity	nucleotide binding	GRMZM2G041732_T02	C	472	0	0.745323
39266	3381 homologue to UP:LONH2_MAIZE (P93648) Lon protease homolog 2, mitochondrial precursor , complete	TC300514	hydrolase activity	nucleotide binding	GRMZM2G113056_T02		3377	0.92	0.737051
9276	738 weakly similar to UP:DRL29_ARATH (Q9SZA7) Probable disease resistance protein At4g33300, partial (15%)	TC283815	hydrolase activity	nucleotide binding	GRMZM2G044724_T01		738	0.41	0.723539
14943	430 similar to UP:Q6RYE3_TRIMO (Q6RYE3) SNF2P, partial (15%)	CF037074	hydrolase activity	nucleotide binding	GRMZM2G168253_T01	C	428	0.47	0.702099
22807	626 similar to UP:Q6H7J6_ORYSA (Q6H7J6) Oligopeptide transporter OPT-like, partial (17%)	TC313302	hydrolase activity	nucleotide binding	GRMZM2G099390_T01		628	0	0.700527
15603	877 homologue to UP:Q9ASR1_ARATH (Q9ASR1) At1g56070:T6H22_13 (Elongation factor EF-2), partial (30%)	TC279852	hydrolase activity	nucleotide binding					0.661791
39886	1703 Zea mays clone Contig828.F mRNA sequence	TC312055	hydrolase activity	nucleotide binding	GRMZM2G024293_T01		1701	0.47	0.618108
33694	563 similar to UP:Q8L7L0_ARATH (Q8L7L0) GTP-binding protein obg-like (At5g18570), partial (8%)	TC295251	hydrolase activity	nucleotide binding	GRMZM2G077632_T01		530	0.91	0.6137
8454	862 similar to UP:IF35_HUMAN (O00303) Eukaryotic translation initiation factor 3 subunit 5 (eIF-3 epsilon) (eIF3 p47 subunit) (eIF3f), partial (5%)	TC303149	hydrolase activity	nucleotide binding	GRMZM2G016802_T01		862	0.23	0.612421
8992	2360 disease resistance gene analog PIC17	TC283226	hydrolase activity	protein binding	GRMZM2G032602_T01		2351	0.72	1.10569
37026	675 similar to UP:Q5CHL3_CRYHO (Q5CHL3) Hydroxyproline-rich glycoprotein dz-hrgp, partial (7%)	TC294688	hydrolase activity	protein binding	GRMZM2G136513_T01		304	6.58	0.85065
4736	2081 homologue to UP:Q8GT62_ORYSA (Q8GT62) ATP-dependent Clp protease ATP-binding subunit, partial (62%)	TC280491	hydrolase activity	protein binding	GRMZM2G172230_T01		2078	0.48	0.767791
15280	3017 similar to PRF:NP_568765.1:18423316:NP_568765 subtilase family protein (Arabidopsis thaliana), partial (86%)	TC287692	hydrolase activity	protein binding	GRMZM2G414915_T01		2631	0	0.620404
29714	1487 weakly similar to GB:AAM78094.1:21928133:AY125502 AT5g47240:MQL5_10 (Arabidopsis thaliana), partial (69%)	TC300753	hydrolase activity	receptor activity	GRMZM2G175816_T01		1487	0.07	0.643153
21601	895 similar to PRF:NP_194075.1:15236503:NP_194075 expressed protein (Arabidopsis thaliana), partial (7%)	TC302701	hydrolase activity	receptor activity	GRMZM2G132403_T01		893	0	0.610559
9571	1750 UP:TBB6_MAIZE (Q41783) Tubulin beta-6 chain (Beta-6 tubulin), complete	TC299415	hydrolase activity	structural molecule activity	GRMZM2G071790_T02		1710	0.06	0.819385
23443	701 similar to UP:Q8GU77_ORYSA (Q8GU77) MDR-like ABC transporter, partial (11%)	TC288138	hydrolase activity	transporter activity	GRMZM2G085236_T01		707	0.29	0.777317
23804	317 homologue to UP:Q8GU51_ORYSA (Q8GU51) MRP-like ABC transporter (Fragment), partial (6%)	CF038272	hydrolase activity	transporter activity	GRMZM2G084181_T01		311	2.58	0.655884
35989	1681 similar to UP:Q8LCZ3_ARATH (Q8LCZ3) Formamidase-like protein, partial (62%)	TC299556	hydrolase activity		GRMZM2G424857_T01		1137	0.53	2.44677
27759	1522 UP:Q43705_MAIZE (Q43705) Cysteine protease precursor, complete	TC287034	hydrolase activity		GRMZM2G038636_T01		1498	0.27	2.02208
15940	2575 UP:CYSP1_MAIZE (Q10716) Cysteine proteinase 1 precursor , complete	TC280397	hydrolase activity		GRMZM2G098298_T01		1444	0	1.73897
26440	1562 weakly similar to UP:Q5Z983_ORYSA (Q5Z983) GDSL-lipase-like, partial (36%)	TC295346	hydrolase activity		GRMZM2G022402_T01		1562	0	1.70082
41057	1518 Zea mays clone Contig297 mRNA sequence	TC310977	hydrolase activity		GRMZM2G108849_T01		911	0.55	1.58103
20914	1935 UP:Q9ZP28_MAIZE (Q9ZP28) C13 endopeptidase NP1 precursor, complete	TC293030	hydrolase activity		GRMZM2G093032_T01		1924	0.05	1.56076
27112	707 gi|226497170|ref|NP_001141925.1|: hypothetical protein LOC100274074 [Zea mays] (IDPct:81.25/Score:136)	TC301334	hydrolase activity		GRMZM2G089944_T01		479	0	1.53257
8232	756 gi|226497170|ref|NP_001141925.1|: hypothetical protein LOC100274074 [Zea mays] (IDPct:89.36/Score:449.1)	TC308840	hydrolase activity		GRMZM2G089944_T01		749	0.4	1.47085
23219	2016 Zea mays clone EL01N0554D08.c mRNA sequence	TC293375	hydrolase activity		GRMZM2G353444_T02		1968	0.05	1.32658
28514	1789 similar to UP:Q93X45_LYCES (Q93X45) Xaa-Pro aminopeptidase 2 , partial (64%)	TC293813	hydrolase activity		GRMZM2G169095_T01		1777	0.17	1.09731
23822	677 homologue to UP:CYSP1_MAIZE (Q10716) Cysteine proteinase 1 precursor , partial (41%)	AI001327	hydrolase activity		GRMZM2G098298_T01		666	4.93	1.06879
21375	2130 weakly similar to PRF:NP_196400.2:42567736:NP_196400 glycosyl hydrolase family 79 N-terminal domain-containing protein (Arabidopsis thaliana), partial (64%)	TC311894	hydrolase activity		GRMZM2G098397_T03		2128	0	1.06632
21670	720 weakly similar to PRF:NP_192452.1:15235581:NP_192452 glycosyl hydrolase family protein 17 (Arabidopsis thaliana), partial (68%)	DN209750	hydrolase activity						1.01808
756	1382 similar to UP:RNZC_ARATH (Q8L633) Ribonuclease Z, chloroplast precursor (RNase Z) (tRNase Z) (tRNA 3 endonuclease) (Zinc phosphodiesterase CPZ) , partial (70%)	TC283186	hydrolase activity		GRMZM2G125844_T02		1154	0.09	0.991633
33090	1739 homologue to UP:Q9SLY9_MAIZE (Q9SLY9) Cysteine protease component of protease-inhibitor complex, partial (91%)	TC292846	hydrolase activity		GRMZM2G073465_T01		1377	0.22	0.98985
2598	1525 weakly similar to UP:Q9FQ93_TOBAC (Q9FQ93) Anther ethylene-upregulated protein ER1 (Fragment), partial (48%)	TC301118	hydrolase activity		GRMZM2G431243_T01		1377	0.51	0.947045
42301	1005 similar to UP:Q6H4N6_ORYSA (Q6H4N6) MutT-like protein, partial (74%)	TC284171	hydrolase activity		GRMZM2G138355_T02		1009	0.6	0.933818
30596	574 gi|212275452|ref|NP_001130430.1|: hypothetical protein LOC100191527 [Zea mays] (IDPct:52.56/Score:83.96)	TC315296	hydrolase activity		GRMZM2G048200_T01		544	0.55	0.911559
18760	848 weakly similar to GB:AAV31208.1:54287464:AC148611 unknow protein (Oryza sativa (japonica cultivar-group)), partial (72%)	TC302171	hydrolase activity		GRMZM2G371793_T01		652	0	0.910323
9927	722 weakly similar to UP:Q93X45_LYCES (Q93X45) Xaa-Pro aminopeptidase 2 , partial (28%)	TC293814	hydrolase activity		GRMZM2G169095_T01		711	1.27	0.873467
33523	419 similar to PDB:1WHS_B:809128:1WHS_B Chain B, Serine Carboxypeptidase Ii (Native Form). (Triticum aestivum) , partial (67%)	TC300193	hydrolase activity		GRMZM2G339091_T01		417	0.24	0.87331
42067	1334 weakly similar to UP:Q9AXL6_MUSAC (Q9AXL6) Beta-glucosidase (Fragment), partial (56%)	TC287563	hydrolase activity		GRMZM2G108133_T01		1250	0	0.825584
17026	1424 similar to UP:ASPRX_ORYSA (P42211) Aspartic proteinase precursor , partial (67%)	TC287757	hydrolase activity		GRMZM2G123029_T04		371	0	0.811204
23286	898 weakly similar to PRF:NP_566732.1:18403820:NP_566732 dienelactone hydrolase family protein (Arabidopsis thaliana), partial (77%)	TC290428	hydrolase activity		GRMZM2G154881_T01		890	1.35	0.805333
29784	1980 similar to UP:Q53PA1_ORYSA (Q53PA1) Serine carboxypeptidase, partial (71%)	TC288080	hydrolase activity		GRMZM2G471269_T01		1154	0	0.792801
14751	1601 weakly similar to UP:Q9AXL6_MUSAC (Q9AXL6) Beta-glucosidase (Fragment), partial (54%)	TC287562	hydrolase activity		GRMZM2G108133_T01		1487	0	0.699847
9180	1854 homologue to UP:Q9SBX3_MAIZE (Q9SBX3) Legumain-like protease precursor, complete	TC293031	hydrolase activity		GRMZM2G081626_T01		1850	0.16	0.697028
28035	1481 similar to UP:Q6K4Z3_ORYSA (Q6K4Z3) Lipase-like, partial (86%)	TC288990	hydrolase activity		GRMZM2G148460_T01		1476	0.2	0.696855
9732	1790 similar to GB:BAB55508.1:14090349:AP002972 peptidase-like protein (Oryza sativa (japonica cultivar-group)), partial (43%)	TC294160	hydrolase activity		GRMZM2G159171_T02		1705	0.65	0.688018
11561	2088 Zea mays clone EL01N0505G05.c mRNA sequence	TC286688	hydrolase activity						0.655331
8068	1387 homologue to UP:PSA3_ORYSA (Q9LSU0) Proteasome subunit alpha type 3 (20S proteasome alpha subunit G) (20S proteasome subunit alpha-7) , complete	TC279634	hydrolase activity		GRMZM2G445100_T02		1182	0.17	0.603104
36577	1774 similar to UP:Q53NE7_ORYSA (Q53NE7) Nucellin-like aspartic protease, partial (76%)	TC294304	hydrolase activity		GRMZM2G103662_T02		1769	0.17	0.594993
22598	1522 weakly similar to UP:Q9LW93_TOBAC (Q9LW93) Nicotiana tabacum wound inducive mRNA , complete cds, partial (58%)	TC288435	DNA binding	nuclease activity	GRMZM2G028665_T01		1503	0.13	1.96168
15045	770 similar to UP:Q9LW93_TOBAC (Q9LW93) Nicotiana tabacum wound inducive mRNA , complete cds, partial (58%)	TC293183	DNA binding	nuclease activity	GRMZM2G006468_T02		770	0	1.26185
23205	1490 similar to GB:BAD13707.2:46091157:AB111516 RadA-like protein (Oryza sativa (japonica cultivar-group)), partial (57%)	TC301892	DNA binding	nucleotide binding	GRMZM2G062638_T02		1490	0.07	1.03069
29135	1101 similar to UP:Q9ZRV4_ARATH (Q9ZRV4) MLH1 protein (Fragment), partial (36%)	TC302820	DNA binding	nucleotide binding	GRMZM2G133952_T01		1061	0.09	1.02854
42032	684 similar to GB:BAD13707.2:46091157:AB111516 RadA-like protein (Oryza sativa (japonica cultivar-group)), partial (18%)	TC301891	DNA binding	nucleotide binding	GRMZM2G062638_T01		684	0	0.655196
32878	743 homologue to UP:Q5I285_MAIZE (Q5I285) Minichromosome maintenance protein, partial (21%)	TC298382	DNA binding	nucleotide binding	GRMZM2G062333_T01		744	0.4	0.630244
15298	1525 homologue to UP:Q9FXM3_ORYSA (Q9FXM3) Replication factor C 37 kDa subunit, complete	TC307048	DNA binding	nucleotide binding	GRMZM2G103740_T01		1523	0.07	0.594227
17103	1212 similar to UP:Q4NZF2_9DELT (Q4NZF2) PE-PGRS family protein, partial (5%)	TC310287	DNA binding	protein binding	GRMZM2G086841_T02		1109	0.09	1.27773
13913	2211 homologue to UP:CLAB_LYCES (P31542) ATP-dependent Clp protease ATP-binding subunit clpA homolog CD4B, chloroplast precursor , partial (71%)	TC281093	DNA binding	protein binding	GRMZM2G009443_T01		2196	0.14	0.681744
40551	1091 weakly similar to UP:Q6K8U3_ORYSA (Q6K8U3) Leucine-rich repeat-like protein, partial (26%)	TC283367	DNA binding	protein binding	GRMZM2G342509_T01		1091	0.18	0.647355
16536	1688 similar to UP:Q41042_PEA (Q41042) Pisum sativum L. (clone na-481-5), partial (34%)	TC279296	DNA binding	receptor activity					1.16888
35071	1869 similar to UP:Q7XBB9_ORYSA (Q7XBB9) Choline kinase, partial (93%)	TC281600	DNA binding	receptor activity	GRMZM2G425249_T01		919	0	0.739929
35443	534 similar to UP:Q60DI5_ORYSA (Q60DI5) Expressed protein, partial (18%)	CK145238	DNA binding	receptor activity	GRMZM2G078090_T01		534	0	0.654009
14856	1976 similar to PRF:NP_194432.1:15236947:NP_194432 expressed protein (Arabidopsis thaliana), partial (86%)	TC311356	DNA binding	receptor activity	GRMZM2G139374_T02		1974	0.4	0.59415
35421	1195 similar to UP:Q7XE10_ORYSA (Q7XE10) Translin-like protein, partial (81%)	TC289312	DNA binding	structural molecule activity	GRMZM2G134862_T01		1183	0.51	0.708587
43070	804 similar to UP:ERF3_TOBAC (Q9SXS8) Ethylene-responsive transcription factor 3 (Ethylene-responsive element binding factor 3 homolog) (EREBP-5) (NtERF5), partial (29%)	TC307533	DNA binding	transcription factor activity	GRMZM2G020054_T01		804	0.75	2.3555
44252	1286 weakly similar to PIR:S16321:S16321 light-induced protein CPRF-2 - parsley (Petroselinum crispum), partial (27%)	TC294981	DNA binding	transcription factor activity	GRMZM2G073427_T02		1282	0	2.01267
37258	1112 homologue to UP:Q6IEM8_ORYSA (Q6IEM8) WRKY transcription factor 53 (Transcription factor WRKY12), partial (34%)	TC310737	DNA binding	transcription factor activity	GRMZM2G449681_T03		1035	0.1	1.60836
10218	1914 similar to UP:Q6IEM8_ORYSA (Q6IEM8) WRKY transcription factor 53 (Transcription factor WRKY12), partial (68%)	TC310736	DNA binding	transcription factor activity	GRMZM2G012724_T01		1844	0.11	1.53553
28330	1444 similar to UP:Q5MFV1_ORYSA (Q5MFV1) BTH-induced ERF transcriptional factor 3, partial (55%)	TC305954	DNA binding	transcription factor activity	GRMZM2G080516_T01		1444	0.14	1.47959
22998	612 similar to UP:Q5MFV1_ORYSA (Q5MFV1) BTH-induced ERF transcriptional factor 3, partial (16%)	TC309658	DNA binding	transcription factor activity	GRMZM2G055180_T01		601	0	1.3973
18907	1496 similar to UP:Q94EA8_ORYSA (Q94EA8) WRKY transcription factor 14 (WRKY14), partial (56%)	TC289729	DNA binding	transcription factor activity	GRMZM2G040298_T01		1496	0.07	1.35215
5927	1558 UP:Q8LKW9_MAIZE (Q8LKW9) DRE binding factor 1, complete	TC281765	DNA binding	transcription factor activity	GRMZM2G061487_T01		1537	0.78	1.18447
9321	1163 similar to UP:Q69XV0_ORYSA (Q69XV0) BZIP transcription factor-like, partial (59%)	TC288272	DNA binding	transcription factor activity	GRMZM2G025812_T01		1155	0.09	1.09872
27387	1657 similar to UP:Q6QHF4_HORVU (Q6QHF4) WRKY transcription factor, partial (69%)	TC300388	DNA binding	transcription factor activity	GRMZM2G120320_T01		1626	0	1.03539
27600	2052 UP:O65008_MAIZE (O65008) Indeterminate spikelet 1 (Fragment), complete	TC289118	DNA binding	transcription factor activity					0.751388
13281	805 similar to UP:Q8LGQ3_ORYSA (Q8LGQ3) Ovule development aintegumenta-like protein BNM3, partial (9%)	DR821612	DNA binding	transcription factor activity	GRMZM2G311024_T01		638	3.91	0.735545
20357	791 similar to UP:Q88QZ6_PSEPK (Q88QZ6) Pyruvate dehydrogenase, dihydrolipoamide acetyltransferase component, partial (4%)	TC298390	DNA binding	transcription factor activity	GRMZM2G105266_T01		786	1.67	0.705036
31737	1535 similar to UP:Q8RUJ6_ORYSA (Q8RUJ6) WRKY transcription factor 64-like protein, partial (37%)	TC301785	DNA binding	transcription factor activity	GRMZM2G158328_T01		1534	0	0.689239
31837	543 similar to UP:Q9LLF2_LYCPE (Q9LLF2) Heat stress transcription factor A3, partial (15%)	AW065936	DNA binding	transcription factor activity	GRMZM2G059851_T01		535	0.19	0.66862
9947	428 gi|226503731|ref|NP_001147968.1|: heat shock factor protein 2 [Zea mays] (IDPct:100/Score:159.5)	TC290747	DNA binding	transcription factor activity	GRMZM2G059851_T01		396	1.01	0.643288
27704	630 similar to UP:Q6QPK1_LYCES (Q6QPK1) AREB-like protein, partial (22%)	TC309139	DNA binding	transcription factor activity	GRMZM2G479760_T01		122	0	0.603295
8543	698 homologue to UP:Q94LW4_ORYSA (Q94LW4) KNOX family class 2 homeodomain protein, partial (18%)	TC301693	DNA binding	transcription regulator activity	GRMZM2G055243_T01		695	0.14	0.686187
36937	761 homologue to UP:Q8S9E2_ORYSA (Q8S9E2) PolI-like DNA polymerase, partial (9%)	TC303295	DNA binding	transferase activity	GRMZM2G023422_T02		761	0	1.28392
29119	3611 UP:Q9XF15_MAIZE (Q9XF15) T7-like RNA polymerase, complete	TC312132	DNA binding	transferase activity	GRMZM2G381395_T01		3611	0.19	0.789516
36682	3478 UP:Q9SYW4_MAIZE (Q9SYW4) T7-like RNA polymerase, complete	TC307892	DNA binding	transferase activity	GRMZM2G115564_T02		3458	0.09	0.604848
37288	1160 similar to UP:Q8LH04_ORYSA (Q8LH04) Glutamate receptor, ionotropic kainate 5-like protein, partial (24%)	TC302687	DNA binding	transporter activity					0.957282
2374	676 similar to UP:Q52QH4_ORYSA (Q52QH4) NAC protein, partial (30%)	TC296607	DNA binding		GRMZM2G312201_T03		676	0	1.39698
35093	887 similar to UP:Q4QWQ6_SACOF (Q4QWQ6) NAC23, partial (36%)	TC292295	DNA binding		GRMZM2G180328_T01		887	0	1.07442
31569	1405 Zea mays clone Contig423.F mRNA sequence	TC294734	DNA binding		GRMZM2G102314_T01		731	0.14	1.00731
28326	824 similar to PIR:G84747:G84747 AT-hook DNA-binding protein (AHP1) [imported] (Arabidopsis thaliana), partial (23%)	TC301484	DNA binding		GRMZM2G159926_T01		823	0.36	0.997009
24765	714 weakly similar to PIR:G84747:G84747 AT-hook DNA-binding protein (AHP1) [imported] (Arabidopsis thaliana), partial (12%)	TC292184	DNA binding		GRMZM2G086876_T01		714	0.7	0.968537
11102	1545 similar to UP:Q9ZRZ3_9POAL (Q9ZRZ3) GRAB1 protein, partial (72%)	TC292181	DNA binding		GRMZM2G162739_T01		1545	0.06	0.959301
35849	1739 similar to UP:Q8VYJ2_ARATH (Q8VYJ2) AT4g12080:F16J13_150, partial (29%)	TC288873	DNA binding		GRMZM2G089562_T01		1739	0	0.806985
5194	1826 Zea mays clone EL01N0421D07.c mRNA sequence	TC299170	DNA binding		GRMZM2G016926_T01		1061	1.5	0.804874
40058	1647 similar to PRF:NP_173417.2:30686578:NP_173417 regulator of chromosome condensation (RCC1) family protein (Arabidopsis thaliana), partial (56%)	TC299538	DNA binding		GRMZM2G154939_T01		1647	0.55	0.748062
25896	2058 similar to UP:Q84YJ6_ORYSA (Q84YJ6) DNA-binding protein family-like, partial (31%)	TC281393	DNA binding		GRMZM2G103783_T01		2058	0.44	0.721325
23823	1505 similar to GB:CAC09491.1:10241653:H0811E11 contains similarity to F12A21.16 (Oryza sativa (indica cultivar-group)), partial (60%)	TC289433	DNA binding		GRMZM2G306094_T02		1362	0	0.720525
28837	1803 similar to UP:NEUU_HUMAN (P48645) Neuromedin U-25 precursor (NmU-25), partial (9%)	TC305454	DNA binding		GRMZM2G114337_T01		1798	0.06	0.718473
21617	1161 weakly similar to PRF:NP_176566.2:30696898:NP_176566 nucleolar RNA-associated family protein : Nrap family protein (Arabidopsis thaliana), partial (17%)	TC295907	DNA binding		GRMZM2G036019_T01		1160	0.17	0.700055
38671	1324 similar to UP:Q9FZE9_ARATH (Q9FZE9) T2E6.21, partial (14%)	TC301393	DNA binding		GRMZM2G128432_T01		1324	0	0.607672
27337	1163 similar to UP:Q9ZRW0_CICAR (Q9ZRW0) Nucleolar protein (Fragment), partial (38%)	TC299549	DNA binding		GRMZM2G110233_T01		621	0.65	0.604659
26371	748 gi|212722990|ref|NP_001132338.1|: hypothetical protein LOC100193780 [Zea mays] (IDPct:30.84/Score:56.61)	DN560441	DNA binding		GRMZM2G344521_T01	C	748	0.4	0.597996
36977	1589 similar to UP:Q6K3W4_ORYSA (Q6K3W4) Protein phosphatase 2C-like, partial (83%)	TC282385	catalytic activity	hydrolase activity	GRMZM2G308615_T01		1592	0.06	1.17908
9808	1168 weakly similar to UP:Q9ZP87_TOBAC (Q9ZP87) Epoxide hydrolase, partial (69%)	TC305848	catalytic activity	hydrolase activity	GRMZM2G032910_T02		1135	0	0.855456
34407	721 gi|226493928|ref|NP_001148088.1|: EDS1-like protein [Zea mays] (IDPct:33.04/Score:67.4)	TC297338	catalytic activity	hydrolase activity	GRMZM2G152739_T01		721	0.14	0.797842
27428	1547 similar to UP:Q5SN75_ORYSA (Q5SN75) Protein phosphatase 2C-like, partial (59%)	TC312798	catalytic activity	hydrolase activity					0.755021
43640	1379 weakly similar to UP:Q9W2K4_DROME (Q9W2K4) CG4266-PA, partial (3%)	TC284062	catalytic activity	hydrolase activity	GRMZM2G151257_T01		1002	17.14	0.74162
29513	1057 similar to UP:Q655M2_ORYSA (Q655M2) Phospholipase-like, partial (23%)	TC288021	catalytic activity	hydrolase activity	GRMZM2G479112_T01		724	0.83	0.70781
25056	720 homologue to UP:Q5MFV5_ORYSA (Q5MFV5) BTH-induced protein phosphatase 2C 2 K2 form, partial (32%)	TC307598	catalytic activity	hydrolase activity	GRMZM2G377904_T01		720	0.42	0.6754
40811	1254 similar to UP:Q5MFV5_ORYSA (Q5MFV5) BTH-induced protein phosphatase 2C 2 K2 form, partial (66%)	TC305347	catalytic activity	hydrolase activity	GRMZM2G050512_T01		915	0.98	0.628972
36186	1660 similar to UP:Q6PW76_ORYSA (Q6PW76) Delta-1-pyrroline-5-carboxylate synthetase , partial (62%)	TC311943	catalytic activity	kinase activity	GRMZM2G028535_T01		1647	0.18	1.18422
26451	555 similar to UP:P5CS_ORYSA (O04226) Delta 1-pyrroline-5-carboxylate synthetase (P5CS) [Includes: Glutamate 5-kinase (Gamma-glutamyl kinase) (GK)	TC311944	catalytic activity	kinase activity	GRMZM2G028535_T02		572	0.36	1.15794
22718	805 similar to UP:P5CS_ORYSA (O04226) Delta 1-pyrroline-5-carboxylate synthetase (P5CS) [Includes: Glutamate 5-kinase (Gamma-glutamyl kinase) (GK)	TC291152	catalytic activity	kinase activity	GRMZM2G028535_T02		804	0.12	1.05632
15653	1313 similar to UP:Q5Z8Y9_ORYSA (Q5Z8Y9) Cysteine synthase , partial (90%)	TC300504	catalytic activity	lipid binding	GRMZM2G104269_T01		1259	0	0.695476
126	2185 Zea mays clone EL01T0207G08.d mRNA sequence	TC310507	catalytic activity	molecular_function	GRMZM2G078033_T01		2139	0.14	1.62496
10807	869 similar to UP:Q9M457_ARATH (Q9M457) Glutaredoxin precursor, partial (73%)	TC304863	catalytic activity	molecular_function	GRMZM2G172357_T01		758	0	0.85075
8034	2099 similar to GB:CAE03599.1:32488722:OSJN00095 OSJNBb0004A17.1 (Oryza sativa (japonica cultivar-group)), partial (95%)	TC311701	catalytic activity	molecular_function	GRMZM2G150248_T01		2060	0.15	0.734234
14676	1539 weakly similar to UP:Q9LJH5_ARATH (Q9LJH5) Glycolate oxidase, partial (93%)	TC293719	catalytic activity	nucleotide binding	GRMZM2G148194_T02		1426	0	1.25211
24572	660 weakly similar to UP:Q9LWW0_ORYSA (Q9LWW0) Pentatricopeptide (PPR) repeat-containing protein-like, partial (22%)	TC290387	catalytic activity	nucleotide binding	GRMZM2G162988_T01		660	0.15	0.705248
3544	1434 Zea mays clone Contig518 mRNA sequence	TC281848	catalytic activity	nucleotide binding	GRMZM2G076239_T02		1434	0.07	0.703551
14903	883 weakly similar to UP:SYG_HUMAN (P41250) Glycyl-tRNA synthetase (Glycine--tRNA ligase) (GlyRS) , partial (13%)	TC305546	catalytic activity	nucleotide binding	GRMZM2G041797_T01		879	0.68	0.698736
25457	2098 homologue to UP:SYK_ORYSA (Q6F2U9) Lysyl-tRNA synthetase (Lysine--tRNA ligase) (LysRS) , partial (39%)	TC292855	catalytic activity	nucleotide binding	GRMZM2G386714_T01		1047	0.66	0.679993
43089	793 similar to UP:DNLI_ARATH (Q42572) DNA ligase (Polydeoxyribonucleotide synthase [ATP]) , partial (26%)	TC283529	catalytic activity	nucleotide binding	GRMZM2G071304_T01		763	0.26	0.672629
14334	2254 Zea mays clone Contig874.F mRNA sequence	TC311593	catalytic activity	nucleotide binding	GRMZM2G171688_T01		2254	0.22	0.651079
24390	3087 similar to UP:Q6K4D4_ORYSA (Q6K4D4) Proliferating-cell nucleolar protein-like, partial (88%)	TC282150	catalytic activity	nucleotide binding	GRMZM2G063517_T01		3027	0.33	0.649472
26229	992 similar to UP:Q9CAD1_ARATH (Q9CAD1) GMP synthase	TC305924	catalytic activity	nucleotide binding	GRMZM2G136283_T02		974	0	0.6154
10240	1278 UP:Q49HD9_MAIZE (Q49HD9) 12-oxo-phytodienoic acid reductase, complete	TC312086	catalytic activity	nucleotide binding	GRMZM2G068947_T01		1271	0	0.589171
12639	2095 similar to UP:DKC1_ARATH (Q9LD90) H:ACA ribonucleoprotein complex subunit 4 (Nucleolar protein NAP57 homolog) (Nopp-140 associated protein of 57 kDa homolog) (AtNAP57) , partial (75%)	TC304667	catalytic activity	RNA binding	GRMZM2G044128_T01		2085	2.5	0.699514
34482	1730 homologue to UP:CHS2_MAIZE (P24825) Chalcone synthase C2 (Naringenin-chalcone synthase C2) , complete	TC305005	catalytic activity	transferase activity	GRMZM2G018724_T01		1570	1.78	1.45172
20379	497 weakly similar to UP:Q69UD7_ORYSA (Q69UD7) 0-deacetylbaccatin III-10-O-acetyl transferase-like, partial (27%)	TC313909	catalytic activity	transferase activity	GRMZM2G159641_T01		501	0.2	1.39084
13781	816 gi|226503675|ref|NP_001151591.1|: fatty acid elongase [Zea mays] (IDPct:98.92/Score:341.3)	TC307824	catalytic activity	transferase activity	GRMZM2G059012_T01		597	5.36	0.999445
29290	909 similar to GB:CAA55484.1:509419:ATABI1G ABI1 (Arabidopsis thaliana), partial (41%)	TC312432	catalytic activity	transporter activity	GRMZM2G177386_T02		896	0	0.935359
16058	929 similar to UP:Q94IN2_HORVU (Q94IN2) P-type ATPase (Fragment), partial (23%)	TC305564	catalytic activity	transporter activity	GRMZM2G006977_T01		745	0.8	0.70208
5118	1508 weakly similar to UP:Q8LKN3_ARATH (Q8LKN3) SUMO activating enzyme 1b, partial (86%)	TC299917	catalytic activity	transporter activity	GRMZM2G149108_T01		1500	0.4	0.650048
7790	1513 Zea mays clone EL01T0205D02.c mRNA sequence	TC289540	catalytic activity	transporter activity	GRMZM2G001243_T01		799	0.25	0.63813
26936	1344 similar to GB:BAC05575.1:21902025:AP003332 protein phosphatase 2C-like protein (Oryza sativa (japonica cultivar-group)), partial (22%)	TC312433	catalytic activity	transporter activity	GRMZM2G177386_T03		1004	0.4	0.629274
462	989 homologue to UP:Q6ST23_BAMOL (Q6ST23) Phenylalanine ammonia-lyase , partial (38%)	TC310207	catalytic activity		GRMZM2G170692_T01		985	0	3.73284
34823	1435 UP:THI41_MAIZE (Q41738) Thiazole biosynthetic enzyme 1-1, chloroplast precursor, complete	TC280434	catalytic activity		GRMZM2G018375_T02		1435	0	1.60727
12045	1387 Zea mays clone EL01T0207H11.c mRNA sequence	TC307400	catalytic activity		GRMZM2G071759_T05		1389	0.36	1.26588
21118	1068 similar to UP:Q67XD9_ARATH (Q67XD9) Neutral invertase like protein, partial (40%)	TC288741	catalytic activity		GRMZM2G118737_T01		1068	0.84	1.13263
19423	957 similar to UP:Q5N7Q9_ORYSA (Q5N7Q9) Phosphatidic acid phosphatase beta-like, partial (49%)	TC288736	catalytic activity		GRMZM2G050658_T04		985	0.73	1.12934
25792	1100 Zea mays clone EL01T0201H02.c mRNA sequence	TC313401	catalytic activity		GRMZM2G159542_T01		1100	0.73	1.12711
31249	854 similar to UP:Q9FFE6_ARATH (Q9FFE6) AMP-binding protein (Adenosine monophosphate binding protein 5 AMPBP5), partial (22%)	BG320310	catalytic activity		GRMZM2G105330_T01		865	1.08	1.09391
14321	1946 homologue to UP:Q8RY51_ORYSA (Q8RY51) Glucose-6-phosphate dehydrogenase, complete	TC304960	catalytic activity		GRMZM2G130230_T01		1930	0.21	1.07716
24018	1245 similar to UP:Q42565_ARATH (Q42565) Anthranilate synthase beta subunit (At1g25220) , partial (69%)	TC280118	catalytic activity		GRMZM2G171383_T01		1250	0.56	1.03154
9020	1481 similar to UP:Q8H289_ANACO (Q8H289) Epoxide hydrolase, partial (76%)	TC286047	catalytic activity		GRMZM2G133407_T01		1476	0	1.01901
24121	1265 similar to UP:LPP2_ARATH (Q9XI60) Lipid phosphate phosphatase 2 (AtLPP2) (Phosphatidic acid phosphatase 2) (AtPAP2) (Prenyl diphosphate phosphatase) , partial (78%)	TC288737	catalytic activity		GRMZM2G024615_T05		1265	0.95	1.01581
4844	1079 homologue to UP:Q6RW09_MAIZE (Q6RW09) Allene oxide cyclase, partial (84%)	TC280779	catalytic activity		GRMZM2G415793_T01		1079	0	0.974129
20287	2277 weakly similar to UP:AL3A1_MOUSE (P47739) Aldehyde dehydrogenase, dimeric NADP-preferring (ALDH class 3) (Dioxin-inducible aldehyde dehydrogenase 3) , partial (43%)	TC293300	catalytic activity		GRMZM2G060800_T01		2215	0	0.918063
14688	1903 UP:Q8S529_MAIZE (Q8S529) Cytosolic aldehyde dehydrogenase RF2D, complete	TC289376	catalytic activity		GRMZM2G407949_T01		976	4.54	0.912342
23582	1316 similar to UP:TPIS_PETHY (P48495) Triosephosphate isomerase, cytosolic (TIM) (Triose-phosphate isomerase) , partial (89%)	TC279718	catalytic activity		GRMZM2G439389_T02		742	1.75	0.889395
23436	1573 homologue to UP:Q40648_ORYSA (Q40648) Potassium channel beta subunit protein, partial (94%)	TC280984	catalytic activity		GRMZM2G142661_T01		1573	0.06	0.872493
2194	1917 homologue to UP:Q69P84_ORYSA (Q69P84) Aldehyde dehydrogenase, complete	TC279846	catalytic activity		GRMZM2G130440_T02		1886	0.64	0.862325
6803	2418 weakly similar to UP:Q9NRF8_HUMAN (Q9NRF8) CTP synthetase isoform (Cytidine triphosphate synthase II) (CTP synthase II) , partial (79%)	TC281862	catalytic activity						0.85248
2496	624 UP:Q69P84_ORYSA (Q69P84) Aldehyde dehydrogenase, partial (23%)	TC279862	catalytic activity		GRMZM2G130440_T06		624	0	0.846738
23650	553 weakly similar to UP:NADO2_ORYSA (Q7G765) Probable NAD(P)H-dependent oxidoreductase 2 , partial (23%)	CA452749	catalytic activity		GRMZM2G132875_T01		554	1.27	0.842691
1093	1549 Zea mays clone Contig369 mRNA sequence	TC305263	catalytic activity		GRMZM2G052266_T01		1530	0.26	0.803796
1730	1118 similar to UP:Q67XD9_ARATH (Q67XD9) Neutral invertase like protein, partial (45%)	TC288740	catalytic activity		GRMZM2G170842_T01		1117	0	0.772941
33004	2061 similar to UP:Q84P21_ARATH (Q84P21) 4-coumarate-CoA ligase-like protein, partial (84%)	TC301416	catalytic activity		GRMZM2G096020_T01		2051	0.34	0.745833
35679	1265 similar to UP:Q5VPC7_ORYSA (Q5VPC7) CTP synthetase-like, partial (77%)	TC281861	catalytic activity		GRMZM2G163311_T01		1265	0.32	0.732603
21623	1063 similar to PIR:A86477:A86477 protein F15O4.33 [imported] (Arabidopsis thaliana), partial (36%)	TC290700	catalytic activity		GRMZM2G118737_T01		1063	0.09	0.719933
24164	777 homologue to PRF:NP_564250.1:18395946:NP_564250 peptidyl-prolyl cis-trans isomerase PPIC-type family protein (Arabidopsis thaliana), partial (83%)	CO439521	catalytic activity		GRMZM2G048277_T01		724	0.42	0.681296
26690	849 similar to UP:Q8LK65_TOBAC (Q8LK65) DNA-binding protein phosphatase 2C, partial (48%)	TC307942	catalytic activity		GRMZM2G180430_T03		849	0	0.665977
32979	706 UP:Q9HL13_THEA (Q9HL13) L-ASPARAGINE PERMEASE related protein, partial (2%)	DN223585	catalytic activity		GRMZM2G132140_T01	C	678	0.59	0.662841
25608	636 similar to UP:Q6YWP8_ORYSA (Q6YWP8) Pentatricopeptide (PPR) repeat-containing protein-like, partial (41%)	TC304512	catalytic activity		GRMZM2G341479_T01		630	0.32	0.650054
37128	1341 Zea mays clone EL01T0205A04.c mRNA sequence	TC310912	catalytic activity		GRMZM2G060952_T01		1221	0	0.636518
26409	1659 similar to PRF:NP_199832.1:15240634:NP_199832 quinolinate synthetase A-related (Arabidopsis thaliana), partial (53%)	TC283077	catalytic activity		GRMZM2G142836_T01		1651	1.7	0.633296
1594	1892 Zea mays clone EL01N0425H05.d mRNA sequence	TC287000	catalytic activity		GRMZM2G064701_T01		1884	0	0.619342
14496	1333 similar to UP:Q45FF0_SOYBN (Q45FF0) Pyridoxine biosynthesis protein, partial (97%)	TC311005	catalytic activity		GRMZM2G120652_T01		970	5.06	0.611336
44604	1019 similar to UP:Q9LIR4_ARATH (Q9LIR4) Dihydroxy-acid dehydratase (AT3g23940:F14O13_13), partial (32%)	TC300564	catalytic activity		GRMZM2G014069_T01		1002	6.24	0.594704
12566	1320 weakly similar to GB:AAF70821.1:7939617:AF154420 beta-galactosidase (Lycopersicon esculentum), partial (25%)	TC285825	carbohydrate binding	hydrolase activity	GRMZM2G101076_T01		1307	0.83	0.629276
42363	642 similar to UP:Q9AVE0_ARALY (Q9AVE0) SRKb, partial (7%)	TC295903	carbohydrate binding	nucleotide binding	GRMZM2G322728_T02		642	0	1.02928
31407	2414 similar to UP:Q9LIP9_ARATH (Q9LIP9) Glutamine-fructose-6-phosphate transaminase 2, partial (86%)	TC301370	carbohydrate binding	transferase activity	GRMZM2G005849_T02		2403	0.17	0.874746
20301	2487 UP:Q5YLM2_MAIZE (Q5YLM2) Roothairless 3, complete	TC311796	carbohydrate binding		GRMZM2G377215_T01		2479	0	1.00912
36946	608 weakly similar to UP:LTB4D_HUMAN (Q14914) NADP-dependent leukotriene B4 12-hydroxydehydrogenase (15-oxoprostaglandin 13-reductase) , partial (11%)	TC308488	binding	catalytic activity	GRMZM2G125196_T01		608	0	2.08377
43924	1502 UP:TRPA_MAIZE (P42390) Indole-3-glycerol phosphate lyase, chloroplast precursor (Indole synthase) (Tryptophan synthase alpha chain) (Benzoxazineless 1) , complete	TC305234	binding	catalytic activity	GRMZM2G085381_T01		1491	0	1.697
7176	1320 gi|212721204|ref|NP_001132182.1|: hypothetical protein LOC100193608 [Zea mays] (IDPct:100/Score:592)	TC294730	binding	catalytic activity	GRMZM2G382569_T01		1304	0.31	1.65375
26909	561 similar to UP:CAH9_HUMAN (Q16790) Carbonic anhydrase 9 precursor (Carbonic anhydrase IX) (Carbonate dehydratase IX) (CA-IX) (CAIX) (Membrane antigen MN) (P54:58N) (Renal cell carcinoma-associated antigen G250) (RCC-associated antigen G250) (pMW1) ,	TC308735	binding	catalytic activity	GRMZM2G087259_T01		559	0.36	0.926624
40872	836 weakly similar to UP:ADHX_HUMAN (P11766) Alcohol dehydrogenase class III chi chain (S-(hydroxymethyl)glutathione dehydrogenase) (Glutathione-dependent formaldehyde dehydrogenase) (FDH) , partial (21%)	TC301719	binding	catalytic activity	GRMZM2G152975_T01		823	0.12	0.918386
20397	1363 similar to UP:RHM1_ARATH (Q9SYM5) Probable rhamnose biosynthetic enzyme 1 , partial (52%)	TC313407	binding	catalytic activity	GRMZM2G031311_T02		1363	0	0.859696
14747	1511 Zea mays clone Contig271 mRNA sequence	TC299662	binding	catalytic activity	GRMZM2G468855_T02		1175	2.82	0.816456
18043	999 similar to GB:AAP68279.1:31711846:BT008840 At1g72680 (Arabidopsis thaliana) , partial (54%)	TC301445	binding	catalytic activity	GRMZM2G090980_T01		996	0.5	0.79666
18101	1534 similar to UP:Q8S0S6_ORYSA (Q8S0S6) Gibberellin 2-oxidase, complete	TC291345	binding	catalytic activity	GRMZM2G022679_T01		1532	0.26	0.783358
26455	825 similar to UP:Q9SXZ7_CICAR (Q9SXZ7) NADPH oxidoreductase homolog (Fragment), partial (34%)	TC295159	binding	catalytic activity	GRMZM2G147191_T02		832	0.12	0.765325
12363	1968 homologue to UP:Q84TT8_COLES (Q84TT8) UDP-glucose dehydrogenase , complete	TC299109	binding	catalytic activity	GRMZM2G409642_T01		1961	0.51	0.712992
23560	799 weakly similar to UP:Q39174_ARATH (Q39174) ARP protein, partial (25%)	TC291812	binding	catalytic activity	GRMZM2G147191_T01		800	0.5	0.690743
19504	642 homologue to UP:Q9LIA8_ARATH (Q9LIA8) UDP-glucose dehydrogenase (At3g29360), partial (34%)	CF272995	binding	catalytic activity	GRMZM2G328500_T01		522	0.76	0.641716
42602	1374 similar to GB:AAP68279.1:31711846:BT008840 At1g72680 (Arabidopsis thaliana) , partial (85%)	TC301444	binding	catalytic activity	GRMZM2G090980_T02		1323	0	0.615001
14269	771 similar to PRF:NP_194828.2:18417711:NP_194828 expressed protein (Arabidopsis thaliana), partial (8%)	TC303531	binding	catalytic activity	GRMZM2G111846_T03		771	0.13	0.593764
16696	2246 Zea mays clone cen3n.pk0100.a8, mRNA sequence	TC280204	binding	catalytic activity	GRMZM2G151169_T01		2246	0	0.580126
11360	1075 weakly similar to PRF:NP_177282.2:22330568:NP_177282 expressed protein (Arabidopsis thaliana), partial (60%)	TC311335	binding	DNA binding	GRMZM2G012262_T02		1038	0.1	0.698161
31894	1932 UP:Q94FY6_MAIZE (Q94FY6) Diphosphonucleotide phosphatase 2, complete	TC300740	binding	DNA binding	GRMZM2G111510_T01		1924	0	0.592112
37120	965 weakly similar to UP:Q8VX11_LUPLU (Q8VX11) Diphosphonucleotide phosphatase 1 precursor, partial (34%)	TC302810	binding	hydrolase activity	GRMZM2G136453_T01		965	0.31	0.915476
32868	847 weakly similar to UP:Q76I30_IPONI (Q76I30) Gibberellin 3-oxidase-like protein, partial (16%)	TC303010	binding	hydrolase activity	GRMZM2G146234_T01		813	0.12	0.848711
5710	2580 similar to UP:Q40983_PEA (Q40983) Metalloendopeptidase , partial (40%)	TC287922	binding	hydrolase activity	GRMZM2G179941_T01		1717	0.06	0.778827
740	1202 similar to UP:Q687E1_HORVU (Q687E1) Nucleotide pyrophosphatase:phosphodiesterase (Fragment), partial (84%)	TC294436	binding	hydrolase activity	GRMZM2G136453_T01		1191	0.08	0.778189
21299	1012 weakly similar to UP:Q6H732_ORYSA (Q6H732) Subtilisin-like serine protease AIR3-like protein, partial (56%)	TC284226	binding	kinase activity	GRMZM2G031613_T02		1012	0	1.54388
28700	1815 homologue to UP:Q4JEG2_SORBI (Q4JEG2) Flavonoid 3 -hydroxylase, partial (94%)	TC306503	binding	molecular_function	GRMZM2G025832_T01		1653	0	2.14055
44239	955 weakly similar to UP:CP2C9_HUMAN (P11712) Cytochrome P450 2C9 ((R)-limonene 6-monooxygenase) ((S)-limonene 6-monooxygenase) ((S)-limonene 7-monooxygenase) (CYPIIC9) (P450 PB-1) (P450 MP-4:MP-8) (S-mephenytoin 4-hydroxylase) (P- , partial (7%)	TC306983	binding	molecular_function	GRMZM2G090432_T01		955	0	1.79452
2503	422 gi|226530379|ref|NP_001151053.1|: flavonoid 3-monooxygenase [Zea mays] (IDPct:50.96/Score:117.1)	BM334730	binding	molecular_function	GRMZM2G321033_T01	C	422	2.14	1.63484
8759	1342 similar to PRF:NP_194958.2:30689347:NP_194958 peroxidase family protein (Arabidopsis thaliana), partial (65%)	TC283455	binding	molecular_function	GRMZM2G047968_T01		686	0	1.06502
5950	1916 homologue to UP:Q94IP1_SORBI (Q94IP1) Cinnamic acid 4-hydroxylase , complete	TC305188	binding	molecular_function	GRMZM2G139874_T01		1815	0.06	1.04213
18013	834 similar to UP:Q8S9F0_ORYSA (Q8S9F0) Cytochrome P450, partial (46%)	TC289565	binding	molecular_function	GRMZM2G021310_T01		760	17.04	0.975979
35958	425 similar to PRF:NP_194958.2:30689347:NP_194958 peroxidase family protein (Arabidopsis thaliana), partial (12%)	BG458816	binding	molecular_function	GRMZM2G047968_T03		420	0.24	0.960152
28468	1289 UP:O04710_MAIZE (O04710) Anionic peroxidase precursor , complete	TC288858	binding	molecular_function	GRMZM2G108219_T01		1281	0.23	0.908157
23864	1513 similar to UP:O81524_AVESA (O81524) Peroxidase PXC2 precursor, partial (85%)	TC306090	binding	molecular_function	GRMZM2G126261_T01		1511	0.07	0.898312
35064	563 gi|226532578|ref|NP_001152239.1|: peroxidase 56 [Zea mays] (IDPct:48.36/Score:91.66)	AI947750	binding	molecular_function	GRMZM2G138450_T01	C	561	0.71	0.877455
39750	901 similar to UP:Q8LBY2_ARATH (Q8LBY2) Cytochrome p450 (CYP78A9), partial (31%)	TC288999	binding	molecular_function	GRMZM2G034471_T01		901	0.55	0.839793
4610	2813 similar to UP:Q6RFI0_HORVD (Q6RFI0) RNA-directed RNA polymerase 1, partial (72%)	TC294587	binding	molecular_function	GRMZM2G071778_T01		2813	0.39	0.679907
37144	1420 similar to UP:Q9FH76_ARATH (Q9FH76) Cytochrome P450 monooxygenase (AT5g45340:K9E15_12), partial (48%)	TC308185	binding	molecular_function	GRMZM2G126505_T01		1412	0.28	0.647922
15806	703 weakly similar to UP:Q6F4F3_LOLRI (Q6F4F3) P450, partial (27%)	TC290612	binding	molecular_function	GRMZM2G154828_T01		328	14.29	0.592852
10864	2121 similar to UP:Q9FQ03_ARATH (Q9FQ03) XRN3, partial (28%)	TC305323	binding	nucleic acid binding	GRMZM2G064868_T02		2095	0.38	1.30328
5886	802 similar to UP:Q9SNJ4_ORYSA (Q9SNJ4) ESTs AU065232(E60855), partial (29%)	TC279729	binding	nucleotide binding	GRMZM2G150014_T02		802	0	0.987192
38821	1081 weakly similar to UP:Q38873_ARATH (Q38873) Calmodulin-domain protein kinase CDPK isoform 7 (AT5g19450:F7K24_200) (Calcium-dependent protein kinase-like protein), partial (44%)	TC306663	binding	nucleotide binding					0.957527
5368	2151 UP:Q7Y037_MAIZE (Q7Y037) Calcium-dependent protein kinase ZmCPK11, complete	TC305393	binding	nucleotide binding	GRMZM2G047486_T02		2101	0.19	0.88667
35800	3797 UP:O23887_MAIZE (O23887) Aldehyde oxidase , partial (86%)	TC313219	binding	nucleotide binding	GRMZM2G141535_T01		3796	0.16	0.817989
2905	2752 homologue to UP:CD48E_ARATH (Q9LZF6) Cell division control protein 48 homolog E (AtCDC48e) (Transitional endoplasmic reticulum ATPase E), partial (97%)	TC292906	binding	nucleotide binding	GRMZM2G063060_T01		2433	3.99	0.799755
20140	3401 similar to UP:Q8H349_ORYSA (Q8H349) VP1:ABI3 family regulatory protein-like protein, partial (79%)	TC300787	binding	nucleotide binding	GRMZM2G008356_T01		3382	0.12	0.705186
39806	2650 similar to UP:O23888_MAIZE (O23888) Aldehyde oxidase-2 , partial (59%)	TC280708	binding	nucleotide binding	GRMZM2G141473_T01		2650	0.42	0.671731
42752	1307 homologue to UP:O48539_ORYSA (O48539) RbohAOsp (Fragment), partial (26%)	TC281675	binding	nucleotide binding	GRMZM2G043435_T01		1277	0.31	0.624711
6329	376 similar to UP:Q67WD3_ORYSA (Q67WD3) Protein kinase-like, partial (20%)	CD972285	binding	nucleotide binding	GRMZM2G140082_T02	C	376	0	0.607842
13918	2220 UP:O04123_MAIZE (O04123) Calcium-dependent protein kinase , complete	TC313252	binding	nucleotide binding	GRMZM2G321239_T01		2059	1.31	0.583164
9658	933 UP:HBL_ZEAMP (Q9M593) Non-symbiotic hemoglobin (Hbt) (ZEAmp GLB1), complete	TC293283	binding	oxygen binding					0.871524
11089	584 gi|226510105|ref|NP_001146150.1|: hypothetical protein LOC100279719 [Zea mays] (IDPct:41.48/Score:110.5) 2nd match: gi|79323330|ref|NP_001031435.1|: protein kinase family protein [Arabidopsis thaliana] (IDPct:51.06/Score:55.07)	AW061999	binding	protein binding	GRMZM2G463574_T01	C	585	1.03	1.99636
10015	856 similar to UP:Q7EYM0_ORYSA (Q7EYM0) Zinc finger protein family-like, partial (38%)	TC282030	binding	protein binding	GRMZM2G148908_T04		847	0.24	1.18694
2689	864 Zea mays clone EL01N0531F06.c mRNA sequence	TC283829	binding	protein binding	GRMZM2G440866_T01		864	0.46	1.02426
41577	1512 UP:Q5GAS1_MAIZE (Q5GAS1) Znf, partial (98%)	TC300782	binding	protein binding	GRMZM2G478553_T01		1512	0	1.01069
15778	1526 weakly similar to UP:SIAH1_HUMAN (Q8IUQ4) Ubiquitin ligase SIAH1 (Seven in absentia homolog 1) (Siah-1) (Siah-1a) , partial (12%)	TC300603	binding	protein binding	GRMZM2G061624_T01		1522	0.13	0.808714
30005	1871 similar to UP:Q8LLW2_ORYSA (Q8LLW2) Receptor-like kinase Xa21-binding protein 3, partial (85%)	TC311095	binding	protein binding	GRMZM2G113002_T01		1871	0.32	0.775011
36175	823 similar to UP:Q4NUK4_9DELT (Q4NUK4) LigA, partial (7%)	TC283587	binding	protein binding	GRMZM2G163304_T01		104	16.35	0.762358
33687	1430 similar to UP:Q6Z8T9_ORYSA (Q6Z8T9) Zinc finger protein family-like, partial (71%)	TC302897	binding	protein binding	GRMZM2G005840_T01		733	0	0.733284
38991	2296 similar to UP:Q8LLW2_ORYSA (Q8LLW2) Receptor-like kinase Xa21-binding protein 3, partial (84%)	TC292674	binding	protein binding	GRMZM2G141922_T01		2294	0.04	0.698564
25051	790 similar to UP:Q6K4P9_ORYSA (Q6K4P9) RING zinc finger protein-like, partial (72%)	TC313674	binding	protein binding	GRMZM2G092244_T01		797	0.25	0.678378
24777	741 similar to UP:Q5ZE10_ORYSA (Q5ZE10) Zinc finger (C3HC4-type RING finger) protein-like, partial (43%)	CO526034	binding	protein binding	GRMZM2G034536_T03		711	0	0.651667
732	628 weakly similar to UP:Q655C7_ORYSA (Q655C7) Ring-H2 zinc finger protein-like, partial (9%)	TC304052	binding	protein binding	GRMZM2G021879_T01		628	0.16	0.614728
35586	1596 weakly similar to UP:Q4VYC9_MEDTR (Q4VYC9) C3HC4 zinc finger containing protein, partial (22%)	TC313868	binding	protein binding	GRMZM2G004023_T04		1549	0.32	0.603911
37102	2396 similar to UP:Q84N38_NICBE (Q84N38) Potyvirus VPg interacting protein, partial (73%)	TC311732	binding	protein binding	GRMZM2G162786_T02		2219	0.41	0.585391
16448	467 similar to UP:Q6YW60_ORYSA (Q6YW60) Zinc finger (C3HC4-type RING finger) protein-like, partial (26%)	TC292773	binding	protein binding	GRMZM2G034536_T02		465	0.86	0.584758
23510	1136 similar to UP:Q7XZK4_CICAR (Q7XZK4) Calcium-dependent calmodulin-independent protein kinase isoform 2, partial (51%)	TC288721	binding	protein binding	GRMZM2G028086_T01		1119	0.09	0.581473
20542	1763 similar to PRF:NP_198922.1:15237549:NP_198922 zinc finger (DHHC type) family protein (Arabidopsis thaliana), partial (72%)	TC300595	binding	receptor activity	GRMZM2G034833_T01		1548	7.03	1.02902
27251	1346 similar to UP:Q38848_ARATH (Q38848) LRP1, partial (35%)	TC314330	binding	receptor activity	GRMZM2G077752_T01		1340	0.52	0.958337
14004	935 similar to PRF:NP_850638.1:30688566:NP_850638 zinc finger (DHHC type) family protein (Arabidopsis thaliana), partial (26%)	TC302928	binding	receptor activity	GRMZM2G179002_T03		939	0.21	0.671874
4154	709 similar to PRF:NP_198922.1:15237549:NP_198922 zinc finger (DHHC type) family protein (Arabidopsis thaliana), partial (34%)	DR816261	binding	receptor activity	GRMZM2G034833_T02		584	0.17	0.623606
8762	2020 similar to UP:Q4NPG7_9DELT (Q4NPG7) PE-PGRS family protein, partial (3%)	TC288337	binding	receptor binding	GRMZM2G301884_T01	C	2017	0.05	0.647928
1801	1282 weakly similar to PRF:NP_188660.3:30685690:NP_188660 pumilio:Puf RNA-binding domain-containing protein (Arabidopsis thaliana), partial (23%)	TC300323	binding	RNA binding	GRMZM2G449123_T13		1285	0.78	0.68447
27513	1098 Zea mays clone EL01N0561C03.c mRNA sequence	TC285805	binding	RNA binding	GRMZM2G102829_T01		895	6.35	0.628358
40848	1467 weakly similar to UP:GNAI3_MOUSE (Q9DC51) Guanine nucleotide-binding protein G(k), alpha subunit (G(i) alpha-3), partial (6%)	TC283410	binding	signal transducer activity	GRMZM2G429113_T01		781	0	0.674303
7834	732 similar to UP:Q93XG4_SOYBN (Q93XG4) Phytase, partial (13%)	DR959222	binding	structural molecule activity	GRMZM2G014193_T01	C	732	0.41	0.755873
884	1396 similar to UP:Q6H759_ORYSA (Q6H759) Copper chaperone homolog CCH, partial (76%)	TC299047	binding	structural molecule activity	GRMZM2G113332_T03		1398	0.07	0.591972
14487	1048 similar to UP:Q7F4G5_ORYSA (Q7F4G5) Ethylene responsive element binding factor3, partial (77%)	TC306111	binding	transcription factor activity	GRMZM2G310368_T01		1033	0.1	1.22992
31835	1362 similar to UP:Q76DY2_TOBAC (Q76DY2) AG-motif binding protein-2, partial (22%)	TC282186	binding	transcription factor activity	GRMZM2G009530_T01		1130	0	1.22767
29645	930 similar to UP:Q6IEN5_ORYSA (Q6IEN5) WRKY transcription factor 46 (Fragment), partial (60%)	TC298988	binding	transcription factor activity	GRMZM2G060918_T01		833	1.2	1.15847
22746	868 similar to PRF:NP_179163.1:15226571:NP_179163 expressed protein (Arabidopsis thaliana), partial (18%)	CO446753	binding	transcription regulator activity	GRMZM2G079316_T01		655	3.82	0.645434
11208	858 gi|189181690|ref|NP_001121196.1|: isopentenyl transferase IPT1 [Zea mays] (IDPct:97.06/Score:450.3)	TC296902	binding	transferase activity	GRMZM2G097258_T01		776	1.81	0.958015
19548	2697 UP:Q8W529_MAIZE (Q8W529) Methionine synthase (Fragment), complete	TC292574	binding	transferase activity	GRMZM2G149751_T01		2695	0.11	0.767254
1320	1437 weakly similar to PRF:NP_566902.1:18408618:NP_566902 speckle-type POZ protein-related (Arabidopsis thaliana), partial (26%)	TC294550	binding	transferase activity	GRMZM2G004161_T01		1437	0	0.698785
12404	1461 homologue to UP:Q9LD61_ORYSA (Q9LD61) Aspartate carbamoyl transferase, partial (84%)	TC287731	binding	transferase activity	GRMZM2G101900_T01		1461	0	0.671796
17319	1479 homologue to UP:Q8LJP7_9POAL (Q8LJP7) Phosphoribosyl pyrophosphate synthetase, complete	TC285630	binding	transferase activity	GRMZM2G180930_T01		1480	0	0.59812
8194	1336 homologue to GB:CAA10616.1:4160402:ZMA132240 eukaryotic translation initiation factor 5 (Zea mays), partial (72%)	TC280357	binding	translation factor activity, nucleic acid binding	GRMZM2G369939_T01		1336	0.07	0.687248
39790	1035 similar to UP:Q6H759_ORYSA (Q6H759) Copper chaperone homolog CCH, partial (78%)	TC299045	binding	transporter activity	GRMZM2G113332_T01		1052	2.04	0.981698
13620	725 similar to UP:C90D2_ORYSA (Q94IW5) Cytochrome P450 90D2 (C6-oxidase) , partial (16%)	TC296037	binding	transporter activity	GRMZM2G143235_T02		723	0.14	0.975911
27435	858 gi|212276102|ref|NP_001130588.1|: hypothetical protein LOC100191687 [Zea mays] (IDPct:69.47/Score:293.1)	TC309733	binding	transporter activity	GRMZM2G166459_T01		858	0.12	0.966419
14604	902 similar to UP:Q9LKC0_ARATH (Q9LKC0) Dimethylaniline monooxygenase-like, partial (25%)	TC282512	binding	transporter activity	GRMZM2G141383_T01		387	5.34	0.883795
27695	1463 homologue to UP:Q9IZF4_9LUTE (Q9IZF4) Aphid transmission P5, partial (3%)	TC296076	binding	transporter activity	GRMZM2G136072_T01		1461	0.68	0.650815
19078	2078 similar to UP:Q6F2V2_ORYSA (Q6F2V2) Expressed protein, partial (82%)	TC279329	binding		GRMZM2G012119_T01		1617	0	1.86421
39510	885 homologue to UP:Q9LLM1_WHEAT (Q9LLM1) EF-hand Ca2+-binding protein CCD1, partial (88%)	TC294050	binding						1.80237
12431	784 similar to PRF:NP_973862.1:42571543:NP_973862 expressed protein (Arabidopsis thaliana), partial (32%)	TC307708	binding		GRMZM2G036351_T01		795	2.58	1.48788
5571	2094 similar to UP:Q7XYY0_MEDTR (Q7XYY0) AKIN gamma, partial (68%)	TC287722	binding		GRMZM2G173536_T01		2094	0	1.24822
11949	873 UP:Q4SPX3_TETNG (Q4SPX3) Chromosome 7 SCAF14536, whole genome shotgun sequence, partial (5%)	TC294573	binding		GRMZM2G171478_T01		873	0	1.17038
37981	1052 weakly similar to GB:AAL09834.1:37542393:AY050223 ZnF_RBZ domain protein (Arabidopsis thaliana), partial (9%)	TC282194	binding		GRMZM2G177885_T01		1034	0.1	1.11481
19609	2061 weakly similar to PRF:NP_188492.2:22331163:NP_188492 zinc finger (DHHC type) family protein (Arabidopsis thaliana), partial (64%)	TC313634	binding		GRMZM2G068177_T01		2061	0.1	1.06299
28772	883 similar to UP:Q6F2V2_ORYSA (Q6F2V2) Expressed protein, partial (40%)	TC279730	binding		GRMZM2G012119_T07		883	0.11	0.985403
16529	500 weakly similar to UP:Q7Q8P2_ANOGA (Q7Q8P2) ENSANGP00000000640, partial (8%)	CD651570	binding		GRMZM2G171478_T01		489	0	0.948546
37625	1506 Zea mays clone Contig937.F mRNA sequence	TC282297	binding		GRMZM2G030099_T01		1507	2.12	0.897586
9503	1956 similar to UP:Q6Z1G2_ORYSA (Q6Z1G2) Zinc-finger protein C60910-like, partial (72%)	TC288791	binding		GRMZM2G159996_T02		1955	0.05	0.874327
36856	749 similar to GB:AAS07143.1:41469239:AC145381 expressed protein (Oryza sativa (japonica cultivar-group)), partial (18%)	TC301451	binding		GRMZM2G134976_T01		749	0	0.864098
5360	1626 UP:Q84UX6_MAIZE (Q84UX6) Nucleosome:chromatin assembly factor group A, complete	TC304777	binding		GRMZM2G140051_T01		1522	0.07	0.837746
7939	1376 similar to UP:Q94F81_MAIZE (Q94F81) HD2 type histone deacetylase HDA106, partial (86%)	TC312336	binding						0.785214
19724	738 GB:AY107828.1:AY107828.1	NP668132	binding		GRMZM2G164963_T02		731	0.14	0.757102
27126	637 similar to PRF:NP_194014.2:30685952:NP_194014 expressed protein (Arabidopsis thaliana), partial (50%)	TC302654	binding		GRMZM2G164963_T01		639	1.58	0.7481
4613	1300 similar to UP:Q8S912_TOBAC (Q8S912) Microtubule bundling polypeptide TMBP200, partial (19%)	TC282815	binding		GRMZM2G068755_T02		1291	0	0.747496
39816	903 similar to PRF:NP_197849.1:15238584:NP_197849 expressed protein (Arabidopsis thaliana), partial (84%)	TC281328	binding		GRMZM2G063679_T01		902	0	0.726059
12300	771 homologue to UP:MSBP1_ARATH (Q9XFM6) Membrane steroid binding protein 1 (AtMP1), partial (38%)	TC293042	binding						0.701404
34957	1843 Zea mays clone EL01N0412B11.c mRNA sequence	TC299168	binding		GRMZM2G084149_T01		1836	0.11	0.686873
27761	402 homologue to UP:Q84KI3_SORBI (Q84KI3) Cytochrome b5, partial (47%)	TC288302	binding						0.686152
12916	1477 similar to PRF:NP_564406.1:18398555:NP_564406 zinc-binding family protein (Arabidopsis thaliana), partial (48%)	TC305492	binding		GRMZM2G094168_T02		1258	0	0.679361
33957	608 similar to UP:Q84UX6_MAIZE (Q84UX6) Nucleosome:chromatin assembly factor group A, partial (44%)	TC304781	binding		GRMZM2G140051_T02		541	8.5	0.67634
3202	1053 homologue to UP:Q8IRZ6_DROME (Q8IRZ6) CG32821-PA, partial (15%)	TC281152	binding		GRMZM2G090609_T01		1005	0	0.659163
3258	2844 homologue to UP:RL7A_ORYSA (P35685) 60S ribosomal protein L7a, complete	TC299264	binding		GRMZM2G135654_T01		1682	0.6	0.635119
12695	1541 similar to UP:Q71VM2_ORYSA (Q71VM2) Plakoglobin:armadillo:beta-catenin-like protein (Fragment), partial (89%)	TC282827	binding		GRMZM2G138255_T01		1537	0.13	0.615068
30535	1001 similar to UP:Q6Z647_ORYSA (Q6Z647) ARP protein-like, partial (3%)	TC289680	binding		GRMZM2G080139_T01	C	753	0.27	0.600454
13036	1303 similar to PRF:NP_564010.1:18394414:NP_564010 uridylyltransferase-related (Arabidopsis thaliana), partial (73%)	TC312032	binding		GRMZM2G120579_T01		1303	0.31	0.582383
24730	595 homologue to UP:Q9M648_ARATH (Q9M648) FKF1 (Adagio 3), partial (12%)	CF020545			GRMZM2G106363_T01		288	0.34	2.74808
32937	776 similar to UP:Q4M0P2_9BURK (Q4M0P2) Xylulokinase, partial (3%)	TC287601			GRMZM2G012566_T02		778	1.04	2.56068
23215	1468 gi|212276131|ref|NP_001130702.1|: hypothetical protein LOC100191805 [Zea mays] (IDPct:100/Score:290.4)	TC282884							2.229
29293	870 weakly similar to UP:TLX1_MOUSE (P43345) T-cell leukemia homeobox protein 1 (Homeobox protein Hox-11) (Homeobox TLX-1), partial (8%)	TC301163			GRMZM2G445634_T01		847	0.35	2.18523
15354	595 similar to UP:Q4NNX8_9DELT (Q4NNX8) ABC-2, partial (4%)	CB604401			GRMZM2G047422_T01		593	0	2.01459
10633	1497 Zea mays clone EK07D2305C10.c mRNA sequence	TC305416			GRMZM2G080912_T01		362	3.58	1.983
4286	705 similar to UP:O70495_MOUSE (O70495) Plenty-of-prolines-101, partial (4%)	TC294592			GRMZM2G324248_T01		708	0.14	1.96477
8760	308	TC296947			GRMZM2G088819_T01		273	0.73	1.94452
30470	821 similar to UP:FOG1_MOUSE (O35615) Zinc finger protein ZFPM1 (Zinc finger protein multitype 1) (Friend of GATA protein 1) (Friend of GATA-1) (FOG-1), partial (3%)	TC308619			GRMZM2G315431_T01		821	0.37	1.86404
12557	704 similar to UP:Q5YJP9_9ASPA (Q5YJP9) At1g67350-like protein, partial (90%)	TC302309			GRMZM2G075943_T01		693	3.03	1.83015
14443	569 similar to UP:Q5VNI5_ORYSA (Q5VNI5) HGA1-like protein, partial (17%)	TC295566			GRMZM2G131055_T01		568	6.51	1.8078
24499	981 weakly similar to GB:CAA69592.1:1770392:HSDAN15 DAN15 (Homo sapiens), partial (10%)	TC293831			GRMZM2G009958_T01		705	11.24	1.79346
12760	458	BM501110			GRMZM2G061702_T03		277	1.77	1.78701
27419	672 weakly similar to UP:Q9AJC3_BURGL (Q9AJC3) B 46, partial (13%)	TC308089			GRMZM2G420715_T01		672	0.3	1.78166
2847	1047 weakly similar to UP:Q9FZE6_ARATH (Q9FZE6) T1K7.1 protein, partial (3%)	TC314176			GRMZM2G167387_T01		971	0.74	1.77148
22180	2753 similar to UP:Q7XZU9_HORVU (Q7XZU9) PG1, partial (52%)	TC292776							1.70091
28746									1.69295
8850	695 gi|115488962|ref|NP_001066968.1|: Os12g0547600 [Oryza sativa (japonica cultivar-group)] (IDPct:39.06/Score:151)	TC304224			GRMZM2G176472_T01	C	695	2.01	1.63252
32214	1243 gi|226491662|ref|NP_001144360.1|: hypothetical protein LOC100277271 [Zea mays] (IDPct:95.06/Score:480.7)	TC281638			GRMZM2G031143_T04		1238	0.16	1.5903
32705	767 homologue to UP:Q5Z8N8_ORYSA (Q5Z8N8) Aspartic proteinase nepenthesin II-like, partial (5%)	TC313597			GRMZM2G097141_T01		767	0.65	1.5804
16979	1417 UP:Q9M582_MAIZE (Q9M582) Hypersensitive-induced response protein, complete	TC305660			GRMZM2G070659_T05		1420	0.28	1.56459
22683	652 weakly similar to UP:STK39_MOUSE (Q9Z1W9) STE20:SPS1-related proline-alanine rich protein kinase (Ste-20 related kinase) (Serine:threonine-protein kinase 39) , partial (5%)	TC279538			GRMZM2G161521_T01		648	0	1.53772
18122	740 homologue to PRF:1906392A:444344:1906392A thaumatin-like protein. (Zea mays), partial (92%)	TC280407			GRMZM2G402631_T01		737	3.92	1.53387
18723	907	TC280001			GRMZM2G169220_T01		116	0.86	1.52983
11793	1269 homologue to UP:Q41797_MAIZE (Q41797) Calmodulin-binding protein (Fragment), partial (98%)	TC311213			GRMZM2G018837_T03		1267	0.08	1.43059
28801	1392 similar to UP:Q9M648_ARATH (Q9M648) FKF1 (Adagio 3), partial (56%)	TC298350			GRMZM2G107945_T01		1392	0	1.43002
27242									1.42929
18813	1441 homologue to UP:Q8W1D4_MAIZE (Q8W1D4) Cinful1 polyprotein, partial (10%)	TC280049			GRMZM2G455122_T01		353	8.52	1.4234
19683	1201 similar to PRF:NP_850063.1:30682825:NP_850063 expressed protein (Arabidopsis thaliana), partial (21%)	TC291192							1.39889
34043	1255 similar to UP:O49148_ORYSA (O49148) Harpin induced gene 1 homolog, partial (92%)	TC286030			GRMZM2G106792_T01		1247	0.24	1.37971
38070	801 Zm03_07g05_A Zm03_AAFC_ECORC_cold_stressed_maize_seedlings Zea mays cDNA clone Zm03_07g05, mRNA sequence.	BG319898			GRMZM2G003682_T01	C	799	0.75	1.3732
3360	1362 similar to UP:Q4NPG7_9DELT (Q4NPG7) PE-PGRS family protein, partial (3%)	TC295004			GRMZM2G476230_T01		1362	0	1.36314
30590									1.36205
4814	786 similar to PIR:T04363:T04363 FIERG2 protein - rice (Oryza sativa), partial (85%)	TC307198			GRMZM2G082199_T01		786	0	1.35126
10526	610 weakly similar to UP:Q9P468_NEUCR (Q9P468) Dynactin Arp1 p62 subunit RO2, partial (3%)	TC289410			GRMZM2G159500_T01		610	1.64	1.35124
8032	1002 Zea mays clone EL01N0442E10.c mRNA sequence	TC280914			GRMZM2G009719_T01		995	0.3	1.34987
12097									1.34543
11843	2767 Zea mays clone EL01N0554B10.d mRNA sequence	TC298692			GRMZM2G076062_T02		2757	0.47	1.34539
40928	1101 weakly similar to PRF:NP_974279.1:42572367:NP_974279 wound-responsive protein-related (Arabidopsis thaliana), partial (42%)	TC281430			GRMZM2G010909_T01		1093	0	1.33051
32391	896 UP:Q9M582_MAIZE (Q9M582) Hypersensitive-induced response protein, partial (83%)	TC305661			GRMZM2G070659_T01		897	0.22	1.32853
32450	735 similar to UP:Q5Z8C1_ORYSA (Q5Z8C1) Disease resistance protein-like, partial (8%)	TC283090			GRMZM2G074611_T01		544	0	1.31548
22179	1382 weakly similar to UP:Q4LHM5_9BURK (Q4LHM5) Uroporphyrin-III C:tetrapyrrole (Corrin:Porphyrin) methyltransferase, partial (9%)	TC296935			GRMZM2G362926_T01		1382	0	1.30921
23663	1027 gi|226503295|ref|NP_001143407.1|: hypothetical protein LOC100276051 [Zea mays] (IDPct:100/Score:223.8)	TC312424			GRMZM2G153887_T01		1019	0.2	1.28219
21577	1577 weakly similar to UP:Q654Z6_ORYSA (Q654Z6) Receptor protein kinase-like, partial (9%)	TC310574							1.27647
27846	1368 gi|226496319|ref|NP_001150162.1|: fiber protein Fb19 [Zea mays] (IDPct:67.65/Score:45.82)	TC303176			GRMZM2G134340_T01		1186	1.02	1.26501
36594	831 weakly similar to UP:Q6YUL3_ORYSA (Q6YUL3) Nodulin-like protein, partial (51%)	TC315439			GRMZM2G163798_T01		807	1.35	1.2637
26064	523 similar to UP:Q85V22_ORYSA (Q85V22) Histidine amino acid transporter, partial (23%)	DR801901			GRMZM2G149216_T01	C	523	0.57	1.25838
37029	1399 gi|226508198|ref|NP_001146256.1|: hypothetical protein LOC100279830 [Zea mays] (IDPct:100/Score:177.2)	TC280003			GRMZM2G333029_T01		1399	0.07	1.25682
40004	1595 weakly similar to PRF:NP_174459.1:15222460:NP_174459 pentatricopeptide (PPR) repeat-containing protein (Arabidopsis thaliana), partial (11%)	TC294413			GRMZM2G035445_T01	C	1593	0.19	1.25233
39163									1.24575
20321	704 similar to UP:KING1_ARATH (Q8LBB2) SNF1-related protein kinase regulatory gamma subunit 1 (AKIN gamma1) (AKING1), partial (9%)	DN205713			GRMZM2G173536_T04		704	0	1.23325
2778	761 similar to UP:Q6SPE9_RABIT (Q6SPE9) Atherin, partial (4%)	TC306358			GRMZM2G045638_T01		761	0	1.23062
22838	623 similar to UP:Q852F6_ORYSA (Q852F6) Zinc transporter, partial (49%)	TC309791							1.22255
30618	1018 Zea mays clone EL01N0448F05.c mRNA sequence	TC313545			GRMZM2G454176_T01		1002	0.6	1.22195
21537	704 weakly similar to UP:Q9MA13_ARATH (Q9MA13) F20B17.5, partial (19%)	TC303697			GRMZM2G080851_T01		704	0.28	1.21754
25005									1.21145
17725	808 similar to UP:Q5EUD3_MAIZE (Q5EUD3) Protein disulfide isomerase, partial (27%)	TC284721			GRMZM2G007385_T01		808	0.5	1.20428
24283	895 similar to UP:Q67TM3_ORYSA (Q67TM3) Hydroxyproline-rich glycoprotein-like, partial (3%)	TC283066			GRMZM2G016521_T01		876	1.6	1.20372
12372	985 similar to UP:Q941T0_ORYSA (Q941T0) Pentatricopeptide (PPR) repeat-containing protein-like, partial (31%)	TC297331			GRMZM2G380195_T06		985	0.3	1.20256
43676									1.19589
40800	583 gi|226496541|ref|NP_001144014.1|: hypothetical protein LOC100276833 [Zea mays] (IDPct:98.95/Score:189.5)	TC313099			GRMZM2G016462_T01	C	571	0	1.17702
6110	611 gi|226497208|ref|NP_001150045.1|: calmodulin binding protein [Zea mays] (IDPct:41.79/Score:85.5)	DR794085			GRMZM2G176472_T01		609	2.13	1.17578
27336	1605 similar to UP:Q4SLG0_TETNG (Q4SLG0) Chromosome 7 SCAF14557, whole genome shotgun sequence. (Fragment), partial (6%)	TC289182			GRMZM2G381404_T01		1604	1.12	1.17138
36614	953 UP:Q7RS19_PLAYO (Q7RS19) SMC protein-related, partial (7%)	TC290191			GRMZM2G071758_T01		950	2.63	1.1692
36571									1.1676
18098	597 weakly similar to UP:CAZ_DROME (Q27294) RNA-binding protein cabeza (Sarcoma-associated RNA-binding fly homolog) (P19), partial (8%)	TC298940			GRMZM2G476848_T01		579	0.17	1.16078
32990	1011 similar to UP:Q80VL5_MOUSE (Q80VL5) Dst protein (Fragment), partial (7%)	TC308887			GRMZM2G403797_T01		1010	0	1.15854
20643	537 similar to PRF:NP_567592.1:18415415:NP_567592 GCN5-related N-acetyltransferase (GNAT) family protein (Arabidopsis thaliana), partial (33%)	BM078462							1.15269
22436									1.14449
10445	745 similar to UP:Q7QNY6_GIALA (Q7QNY6) GLP_20_4199_4423, partial (18%)	TC312063							1.14404
22855	604 similar to UP:Q4NPG7_9DELT (Q4NPG7) PE-PGRS family protein, partial (4%)	TC314938			GRMZM2G333049_T01		412	0.73	1.14269
32997	765 similar to UP:GRPA_MAIZE (P10979) Glycine-rich RNA-binding, abscisic acid-inducible protein, partial (46%)	CO458395							1.14117
38330	1274 weakly similar to PRF:NP_174733.1:15218767:NP_174733 MAGE-8 antigen-related (Arabidopsis thaliana), partial (83%)	TC299874			GRMZM2G142119_T01		1272	0	1.13961
26161	1719 similar to UP:Q8LJJ8_ORYSA (Q8LJJ8) Pentatricopeptide (PPR) repeat-containing protein-like, partial (86%)	TC313636			GRMZM2G126664_T01		1701	0.18	1.13359
9299	1568 homologue to UP:Q8S2F4_ORYSA (Q8S2F4) Phosphate:phosphoenolpyruvate translocator protein-like, partial (96%)	TC293077			GRMZM2G130558_T01		1568	0.06	1.13003
30269	2012 homologue to UP:Q5QMH5_ORYSA (Q5QMH5) Ankyrin-like protein, complete	TC312070			GRMZM2G123977_T01		2012	0.15	1.12146
9151	719 similar to UP:Q9ET53_MOUSE (Q9ET53) 90 kDa actin-associated protein palladin (Fragment), partial (6%)	TC310612			GRMZM2G087824_T01		692	0.86	1.12145
30028	451	CF052906							1.12048
12421	360 3529_1_6_1_F09.x_1 3529 - 2 mm ear tissue from Schmidt and Hake labs Zea mays cDNA, mRNA sequence.	CA829569			GRMZM2G056762_T04	C	358	1.11	1.11586
28526	1375 similar to UP:Q6AST5_ORYSA (Q6AST5) Amino acid permease domain containing protein, partial (93%)	TC308585			GRMZM2G065974_T01		1371	0.15	1.10442
23069	756	TC294863							1.08889
37367	973 similar to UP:O81816_ARATH (O81816) Monooxygenase 2 (MO2) , partial (28%)	TC290481							1.07089
41200	833 similar to UP:Q997C8_TUHV1 (Q997C8) Viral terminase (T89), partial (3%)	TC291196			GRMZM2G440925_T02		831	0.12	1.0586
23117	766 similar to OMNI:NTL01ML0224:CAC29732.1:13092568: dihydropteroate synthase (Mycobacterium leprae), partial (5%)	CO449541			GRMZM2G134340_T03		377	1.64	1.051
10404	677 similar to UP:Q7LWD4_GIBZE (Q7LWD4) UTP-ammonia ligase (Fragment), partial (16%)	TC281864							1.05007
27274	519	TC280059							1.04983
36026	1674 gi|226497964|ref|NP_001147493.1|: HYP1 [Zea mays] (IDPct:79.71/Score:695.7)	TC293881			GRMZM2G021194_T01		1493	0.2	1.04823
35245	1260 similar to UP:Q6B6Q8_ORYSA (Q6B6Q8) Transcription factor WRKY32, partial (34%)	TC293927							1.04155
41133	701	CF384561			GRMZM2G401342_T01	C	71	5.63	1.04099
12911	699 similar to UP:Q4NX38_9DELT (Q4NX38) LigA, partial (6%)	TC296188			GRMZM2G030794_T01		657	0.61	1.02098
11875	1084 similar to UP:Q45W71_ARAHY (Q45W71) Auxin-repressed protein, partial (79%)	TC285753			GRMZM2G123896_T02		1077	0	1.02079
8011	1046	TC280053			GRMZM2G423927_T01		333	9.04	1.01184
13100	486 weakly similar to UP:Q93Z34_ARATH (Q93Z34) At2g24280:F27D4.19, partial (18%)	TC297618			GRMZM2G452896_T01		495	0.41	1.00274
27000	1770 similar to UP:Q6ETZ9_ORYSA (Q6ETZ9) TRNA-splicing endonuclease positive effector-like, partial (19%)	TC302249			GRMZM2G340618_T01		1112	5.22	1.00026
18381	580 gi|226532884|ref|NP_001140611.1|: hypothetical protein LOC100272683 [Zea mays] (IDPct:98.95/Score:201.4)	TC297143			GRMZM2G135446_T02		578	0.69	0.993967
24961	691 similar to PRF:NP_196876.1:15240692:NP_196876 expressed protein (Arabidopsis thaliana), partial (60%)	TC301052			GRMZM2G133400_T02		691	0	0.978799
8694	1167 PIR:S24057:S24057 ferritin 2 precursor (clone FM2) - maize (Zea mays), complete	TC293196			GRMZM2G147266_T04		1106	0.18	0.975984
3070	781 similar to UP:Q75NZ5_CHLRE (Q75NZ5) Low-CO2 inducible Myb transcription factor LCR1, partial (3%)	TC295476							0.975665
35871	969 weakly similar to UP:Q7RZG9_NEUCR (Q7RZG9) Predicted protein, partial (21%)	TC279683			GRMZM2G362398_T01		204	1.96	0.961368
24489	1632 similar to UP:Q4C353_CROWT (Q4C353) 4Fe-4S ferredoxin, iron-sulfur binding, partial (31%)	TC282315							0.960253
7570									0.959338
35834	1062 homologue to UP:O22793_ARATH (O22793) Plastid protein (At2g33430:F4P9.20), partial (68%)	TC297999			GRMZM2G129080_T01		952	5.15	0.958911
28914	1242 similar to UP:Q7XJ26_HORVU (Q7XJ26) Iron:ascorbate-dependent oxidoreductase, partial (25%)	TC313127			GRMZM2G000423_T01		1242	0.89	0.955828
42479	628 similar to UP:Q6YVS8_ORYSA (Q6YVS8) N-acetyltransferase and Transcription factor-like protein, partial (36%)	TC291034							0.955801
42985	670 weakly similar to GB:BAC98428.1:37496995:AB088391 flap endonuclease-1b (Oryza sativa (japonica cultivar-group)), partial (14%)	TC284618			GRMZM2G398668_T02		670	0	0.954133
20416	1312 similar to UP:Q941Z2_ORYSA (Q941Z2) C2 domain-containing protein-like, partial (24%)	TC281584			GRMZM2G178839_T01		1312	0.23	0.952195
36193	337 similar to UP:Q5Z6U9_ORYSA (Q5Z6U9) EL5-like, partial (12%)	BM498959			GRMZM2G322917_T01	C	337	0	0.946988
40165	907 gi|226498754|ref|NP_001143089.1|: hypothetical protein LOC100275564 [Zea mays] (IDPct:57.14/Score:80.11)	TC284039			GRMZM2G048912_T02		896	1.23	0.94577
41687	1510 similar to UP:Q9SU94_ARATH (Q9SU94) Arginine methyltransferase pam1 (Pam1) , partial (83%)	TC293367			GRMZM2G003038_T01		1493	0.27	0.942371
37638	1042 similar to UP:O49974_MAIZE (O49974) KI domain interacting kinase 1 , partial (12%)	TC290869							0.940051
37693	1718 UP:Q5EUD3_MAIZE (Q5EUD3) Protein disulfide isomerase, complete	TC281528			GRMZM2G113629_T01		1394	0.07	0.939357
18707	743 weakly similar to PRF:NP_200511.1:15242016:NP_200511 calmodulin-binding family protein (Arabidopsis thaliana), partial (13%)	TC303358			GRMZM2G061723_T03		743	0.4	0.938966
9220	1610 similar to UP:Q653F8_ORYSA (Q653F8) Cdc2 protein kinases-like, partial (57%)	TC305419			GRMZM2G096546_T01		1610	0	0.936092
6763	458 homologue to UP:O22793_ARATH (O22793) Plastid protein (At2g33430:F4P9.20), partial (29%)	TC298053			GRMZM2G129080_T01		457	0.22	0.934239
18164	832 similar to UP:Q5D214_ORYSA (Q5D214) Cathepsin B-like cysteine protease, partial (48%)	CK370764			GRMZM2G108849_T01		426	1.39	0.93417
31733									0.927885
41934	280	AI629635							0.919703
362	1615 similar to PRF:NP_177231.2:30698743:NP_177231 protein kinase family protein (Arabidopsis thaliana), partial (60%)	TC282970			GRMZM2G334165_T01		1615	0	0.918743
24993	1593 Zea mays clone EL01N0421B08.c mRNA sequence	TC294205			GRMZM2G101518_T01		1545	0.06	0.918159
41548	1299 weakly similar to UP:PIR_HUMAN (O00625) Pirin, partial (50%)	TC295657			GRMZM2G055469_T01		1299	0	0.916999
38049	1492 similar to PRF:NP_568615.2:30694168:NP_568615 expressed protein (Arabidopsis thaliana), partial (9%)	TC291479			GRMZM2G330945_T01		1493	0	0.908214
6503	1604 homologue to UP:Q7X8M4_ORYSA (Q7X8M4) OJ990528_30.4 protein, complete	TC280710			GRMZM2G057113_T01		1595	0.13	0.904412
12572	965 similar to UP:Q67WJ3_ORYSA (Q67WJ3) Pentatricopeptide (PPR) repeat-containing protein-like, partial (27%)	TC302517			GRMZM2G094586_T01		948	1.68	0.899608
34258	565 homologue to UP:Q4NNU9_9DELT (Q4NNU9) NUDIX hydrolase, partial (10%)	BM340317			GRMZM2G074248_T01	C	575	2.14	0.896815
11900	866 similar to UP:Q37674_SPOFR (Q37674) ND-1 protein (Fragment) , partial (7%)	TC282429							0.894476
42860	558 similar to GB:AAT85324.1:50881479:AC091670 kinase domain containing protein (Oryza sativa (japonica cultivar-group)), partial (5%)	TC308575							0.888623
879	660 weakly similar to UP:Q6C6V0_YARLI (Q6C6V0) Yarrowia lipolytica chromosome E of strain CLIB99 of Yarrowia lipolytica, partial (7%)	DN215906			GRMZM2G356817_T01	C	656	7.93	0.888612
7598	1599 Zea mays clone EL01N0315B03.c mRNA sequence	TC295323			GRMZM2G122116_T03		1562	1.32	0.882481
30880	1519 similar to PRF:NP_680177.2:30688163:NP_680177 expressed protein (Arabidopsis thaliana), partial (47%)	TC301717			GRMZM2G099074_T01		1514	0.33	0.879931
1843	1773 Zea mays clone EL01N0527G05.d mRNA sequence	TC300143							0.876146
32291	772 similar to UP:Q7EZ88_ORYSA (Q7EZ88) Ternary complex factor-like, partial (36%)	TC315418			GRMZM2G113252_T04		770	0	0.871421
18048	1283 similar to UP:Q6XM83_9PHYC (Q6XM83) FirrV-1-A4, partial (11%)	TC283557			GRMZM2G108487_T01		1283	0	0.870134
36093	821 similar to UP:Q7XZU9_HORVU (Q7XZU9) PG1, partial (18%)	TC297259							0.868253
11689	1070 similar to PRF:NP_188133.2:30683483:NP_188133 expressed protein (Arabidopsis thaliana), partial (28%)	TC306463			GRMZM2G022065_T01		1069	0	0.865527
40637	1126 weakly similar to PRF:NP_199849.2:30695880:NP_199849 exocyst subunit EXO70 family protein (Arabidopsis thaliana), partial (26%)	TC283783			GRMZM2G111782_T02		1126	0.44	0.865432
20911	1179 similar to UP:Q53PU9_ORYSA (Q53PU9) Expressed protein, partial (3%)	TC289490			GRMZM2G360698_T01		1090	0.27	0.865108
30082	763 similar to UP:Q93VB5_ORYSA (Q93VB5) Heat stress transcription factor Spl7 (Heat shock transcription factor) (Heat shock factor RHSF10), partial (10%)	TC314598							0.863492
29529	498 homologue to UP:Q9XEJ4_MAIZE (Q9XEJ4) Copia-type pol polyprotein, partial (11%)	CF056538							0.862307
38313									0.850616
28174	777 similar to UP:Q94F81_MAIZE (Q94F81) HD2 type histone deacetylase HDA106, partial (43%)	CO452465							0.846859
28230	781 gi|226530775|ref|NP_001140861.1|: hypothetical protein LOC100272937 [Zea mays] (IDPct:100/Score:307.8)	TC314676			GRMZM2G119523_T03		781	0	0.846816
9426	2003 UP:Q94CH4_MAIZE (Q94CH4) Seven transmembrane protein Mlo1, complete	TC313949			GRMZM2G032219_T02		2004	0.15	0.846545
18378	1468 similar to PRF:NP_565180.1:18411948:NP_565180 expressed protein (Arabidopsis thaliana), partial (20%)	TC313289			GRMZM2G105909_T01		1416	0.35	0.844457
15644									0.840743
41443	708 gi|212724014|ref|NP_001132841.1|: hypothetical protein LOC100194333 [Zea mays] (IDPct:100/Score:73.94)	DR803466			GRMZM2G064988_T02	C	234	5.53	0.839204
13219	1145 similar to UP:Q6YYV0_ORYSA (Q6YYV0) CBS domain containing protein-like, partial (72%)	TC295010			GRMZM2G090675_T01		1129	0.53	0.839084
1679	348 weakly similar to UP:Q4RP97_TETNG (Q4RP97) Chromosome 1 SCAF15008, whole genome shotgun sequence, partial (4%)	TC300366							0.836594
9116	1019 similar to UP:Q9FT78_ARATH (Q9FT78) P23 co-chaperone, partial (39%)	TC279600			GRMZM2G154312_T01		1019	0	0.835204
11842	1477 similar to UP:Q9SNQ2_ORYSA (Q9SNQ2) Protein arginine N-methyltransferase protein-like, partial (95%)	TC300249			GRMZM2G438429_T01		1016	0.79	0.834622
43963	950 gi|226495679|ref|NP_001150060.1|: mitochondrial glycoprotein [Zea mays] (IDPct:100/Score:381.7)	TC313486			GRMZM2G124281_T02		950	0.11	0.832278
5425	297 homologue to UP:Q6BQ12_DEBHA (Q6BQ12) Debaryomyces hansenii chromosome E of strain CBS767 of Debaryomyces hansenii, partial (2%)	AI586530			GRMZM2G142779_T01	C	297	0.34	0.831044
30491	775 similar to UP:Q69R11_ORYSA (Q69R11) Protein arginine N-methyltransferase 3-like protein, partial (50%)	TC290743			GRMZM2G061996_T02		775	0	0.829286
23420									0.826163
2003	1733 weakly similar to UP:Q924W1_RAT (Q924W1) ALEX protein, partial (10%)	TC280461			GRMZM2G381646_T02	C	761	7.98	0.818741
39061									0.818159
12539	607 606075D10.y1 606 - Ear tissue cDNA library from Schmidt lab Zea mays cDNA, mRNA sequence.	AI881940			GRMZM2G149751_T06		603	1.67	0.817331
22183	827 similar to UP:Q7XBD4_MAIZE (Q7XBD4) Cinful1 polyprotein, partial (24%)	CD433668							0.816323
6247	1388 weakly similar to GB:AAT77860.1:50540703:AC147426 expressed protein (Oryza sativa (japonica cultivar-group)), partial (50%)	TC282508			GRMZM2G075622_T01		1386	1.3	0.815351
8249	375 weakly similar to UP:Q8GHY4_PSERE (Q8GHY4) Partitioning protein, partial (7%)	BG517865			GRMZM2G097804_T01		122	12.3	0.813082
14175	848 weakly similar to UP:Q4NPG7_9DELT (Q4NPG7) PE-PGRS family protein, partial (5%)	TC282752							0.812857
13326	577 UP:Q64HJ2_MEHV1 (Q64HJ2) Marek s EcoRI Q-encoded bZIP protein (Fragment), partial (18%)	BM078398							0.81261
33264	348 homologue to UP:Q63348_RAT (Q63348) Mucin (Fragment), partial (2%)	CD963245			GRMZM2G048912_T02		348	0	0.811868
42296	1058 weakly similar to UP:Q8VXU5_ARATH (Q8VXU5) AT3g53630:F4P12_330, partial (31%)	TC301797			GRMZM2G150697_T01		1058	0.47	0.809857
38443									0.806322
20596	591 weakly similar to UP:Q6YWP8_ORYSA (Q6YWP8) Pentatricopeptide (PPR) repeat-containing protein-like, partial (10%)	TC296252			GRMZM2G077420_T01		591	0.51	0.805915
7762	1200 weakly similar to UP:Q8VEN4_MOUSE (Q8VEN4) L-amino acid oxidase 1, partial (7%)	TC303384			GRMZM2G106588_T01		1190	0.17	0.805668
42850									0.802337
22119	1106 weakly similar to UP:Q672Q3_LYCES (Q672Q3) Wound:stress protein precursor, partial (72%)	TC279333			GRMZM2G018275_T01		1106	0	0.801973
11478	1026 similar to PRF:NP_566067.1:18407012:NP_566067 expressed protein (Arabidopsis thaliana), partial (42%)	TC281538			GRMZM2G058456_T02		1014	0	0.80079
42921									0.800173
21700	856 similar to PRF:NP_192199.1:15236212:NP_192199 early-responsive to dehydration protein-related : ERD protein-related (Arabidopsis thaliana), partial (25%)	CO468094			GRMZM2G181206_T01		838	0.84	0.799957
33105	1660 similar to GB:BAB89059.1:20146277:AP003290 PDI-like protein (Oryza sativa (japonica cultivar-group)), partial (51%)	TC295137			GRMZM2G106344_T01		1660	0.18	0.794326
16203	1549 weakly similar to GB:AAC97961.1:4050087:DJ534K4 S164 (Homo sapiens), partial (5%)	TC284691			GRMZM2G046430_T02		1549	0.13	0.794052
36180	671	TC308499							0.790614
20527	1312 Zea mays clone EL01N0526F01.c mRNA sequence	TC304806			GRMZM2G423169_T01		1323	0.92	0.790313
43574	496 707094E10.x2 707 - Mixed adult tissues from Walbot lab (SK) Zea mays cDNA, mRNA sequence.	AW585298			GRMZM2G180430_T02		471	0.21	0.786565
40667	632 UP:HSPB7_MOUSE (P35385) Heat-shock protein beta-7 (HspB7) (Cardiovascular heat shock protein) (cvHsp) (Heat shock protein 25 kDa 2) (Protein p19:6.8), partial (6%)	TC288760							0.785114
8619	1895 similar to UP:Q4NS34_9DELT (Q4NS34) Ribonuclease PH, partial (4%)	TC292715			GRMZM2G085921_T01	C	1049	1.61	0.784957
44361									0.784673
18018	899 homologue to UP:Q7XII4_ORYSA (Q7XII4) Remorin-like protein, partial (41%)	TC293716			GRMZM2G081949_T02		899	0	0.784475
2562	1308 similar to UP:Q9S7G6_ARATH (Q9S7G6) Polynucleotide phosphorylase precursor, partial (7%)	TC301576			GRMZM2G392798_T03		1288	0.08	0.783189
35623	522 similar to OMNI:NTL01AT0256:AAK86081.1:15155158: AGR_C_456p, probable hydrolase - Streptomyces coelicolor (Agrobacterium tumefaciens), partial (10%)	AW400172			GRMZM2G010927_T01		511	1.53	0.782547
2691	1463 similar to UP:Q9FHY6_ARATH (Q9FHY6) GAMM1 protein-like, partial (93%)	TC312053			GRMZM2G081037_T01		1447	0	0.780441
44667	593	TC285016			GRMZM2G148773_T01		591	0	0.777358
3481	566 similar to UP:Q9JZ11_NEIMB (Q9JZ11) Pyruvate dehydrogenase, E2 component, dihydrolipoamide acetyltransferase , partial (4%)	TC306432							0.776886
13947	1377 Zea mays clone E04912708E03.c mRNA sequence	TC305308			GRMZM2G153769_T02		811	0.49	0.775766
41600	230	AW179400			GRMZM2G423636_T01		233	2.17	0.773909
37669	1575 similar to UP:Q7RHM7_PLAYO (Q7RHM7) Cyclophilin-RNA interacting protein, partial (18%)	TC280945			GRMZM2G031846_T05		1565	0.26	0.772822
29789	163	TC311817			GRMZM2G360455_T06	C	161	1.84	0.768975
15785	706 gi|219363385|ref|NP_001136669.1|: hypothetical protein LOC100216798 [Zea mays] (IDPct:50.73/Score:198.7)	TC303408							0.767764
8339	796 similar to UP:Q8L830_ARATH (Q8L830) WD40-repeat protein (Fragment), partial (11%)	TC282239			GRMZM2G128092_T02		792	0.13	0.767538
17506	462	CD985417			GRMZM2G431504_T02		140	7.14	0.767158
27721									0.763779
25230	782 similar to UP:Q9SW88_CANLI (Q9SW88) Amine oxidase, partial (24%)	TC302196			GRMZM2G359298_T01		782	0.51	0.762786
15308	268 similar to UP:Q4S9C0_TETNG (Q4S9C0) Chromosome undetermined SCAF14699, whole genome shotgun sequence, partial (18%)	BG320036							0.76236
21609	751 similar to UP:Q6K620_ORYSA (Q6K620) Leucine-rich repeat-like protein, partial (28%)	CO463772			GRMZM2G373132_T01		362	0	0.761871
34040									0.760573
13831	622 weakly similar to PRF:NP_194799.1:15234831:NP_194799 pentatricopeptide (PPR) repeat-containing protein (Arabidopsis thaliana), partial (12%)	DR800920			GRMZM2G001466_T01		622	0	0.759504
36671									0.759139
24748	2631 Zea mays clone Contig815.F mRNA sequence	TC305948			GRMZM2G125411_T01		2018	6.89	0.758686
34527	1333 weakly similar to UP:Q5N9X3_ORYSA (Q5N9X3) SCARECROW-like protein, partial (28%)	TC313325			GRMZM2G163427_T02		1276	2.35	0.755762
16925	1192 similar to UP:Q943R3_ORYSA (Q943R3) Calmodulin-binding protein-like, partial (32%)	TC313601			GRMZM2G126749_T01		1192	0.08	0.75436
14316	1340 similar to PRF:NP_194954.1:15236724:NP_194954 UDP-sugar transporter-related (Arabidopsis thaliana), partial (28%)	TC301329			GRMZM2G133226_T04		1340	0.15	0.753102
2729	825 similar to PRF:NP_194849.2:42567296:NP_194849 DNA topoisomerase family protein (Arabidopsis thaliana), partial (3%)	TC284139			GRMZM2G443881_T01	C	430	9.77	0.752592
18471									0.752426
24434	1343 weakly similar to PRF:NP_194849.2:42567296:NP_194849 DNA topoisomerase family protein (Arabidopsis thaliana), partial (6%)	TC312727			GRMZM2G443881_T01		1352	0.15	0.751652
17618	1195 similar to GB:AAD35009.1:4973264:AF144391 thioredoxin-like 5 (Arabidopsis thaliana), partial (46%)	TC307687			GRMZM2G023711_T01		1181	0.51	0.751574
11693	319	AI600483							0.751542
34612	965 similar to UP:Q5Z9H6_ORYSA (Q5Z9H6) Nodulin-like protein, partial (19%)	TC281917			GRMZM2G134930_T02		965	0.21	0.750615
44672	1431 similar to PRF:NP_191353.1:15230906:NP_191353 expressed protein (Arabidopsis thaliana), partial (16%)	TC289667							0.750073
42243									0.748447
28753	2107 UP:Q8RWR8_MAIZE (Q8RWR8) Sigma factor protein, complete	TC284052							0.74791
26253	712	TC291328							0.746035
22273	1355 weakly similar to UP:PLB1_YEAST (P39105) Lysophospholipase 1 precursor (Phospholipase B 1) , partial (4%)	TC283249			GRMZM2G461808_T01		1330	0.45	0.744184
27150	1080 similar to UP:Q7XJ09_ORYSA (Q7XJ09) Chloroplast RNA processing 1-like protein, partial (40%)	TC313883			GRMZM2G108981_T02		1080	0	0.741387
17476	257 gi|162457839|ref|NP_001106008.1|: transcription factor MYB39 [Zea mays] (IDPct:94.12/Score:68.94)	CD997893			GRMZM2G127857_T01		256	2.78	0.74067
951	791 weakly similar to PRF:NP_172597.1:15220338:NP_172597 S-locus lectin protein kinase family protein (Arabidopsis thaliana), partial (6%)	TC285972							0.740654
35120									0.740103
13984	2383 weakly similar to PRF:NP_199933.2:30696017:NP_199933 expressed protein (Arabidopsis thaliana), partial (18%)	TC279974							0.737041
2120	1266 UP:Q9M588_MAIZE (Q9M588) Prohibitin, complete	TC310921			GRMZM2G107114_T01		1266	0	0.733093
31850									0.732161
38078									0.731962
45193	940 similar to UP:Q9WJE6_HPBV0 (Q9WJE6) Pre-core-protein precursor, partial (8%)	TC285836			GRMZM2G069528_T01		890	2.42	0.730773
38237									0.729488
9136	1094 similar to UP:Q9M4C6_AVEFA (Q9M4C6) VIP1 protein, partial (49%)	TC300851			GRMZM2G083850_T01		459	11.26	0.729466
21950	1098 similar to PRF:NP_172762.2:22329527:NP_172762 sphere organelles protein-related (Arabidopsis thaliana), partial (4%)	TC301933			GRMZM2G317586_T01		1063	0.66	0.727665
34344	930 similar to UP:Q6K620_ORYSA (Q6K620) Leucine-rich repeat-like protein, partial (32%)	TC314489			GRMZM2G366150_T04		459	24.95	0.727243
36039									0.727159
14100	1578 Zea mays clone Contig179 mRNA sequence	TC292516			GRMZM2G005980_T01		1480	3.31	0.726622
34665	692	TC291743			GRMZM2G430710_T01		692	0.29	0.726226
24049	942 gi|115439263|ref|NP_001043911.1|: Os01g0687300 [Oryza sativa (japonica cultivar-group)] (IDPct:46.09/Score:203)	TC314329			GRMZM2G113129_T01		941	0.53	0.72523
16722									0.722814
12597	606 similar to UP:Q5KQJ4_ORYSA (Q5KQJ4) Unknow protein, partial (17%)	TC304188			GRMZM2G135530_T01		606	0.5	0.721959
34443	1134 UP:Q94F78_MAIZE (Q94F78) Nucleosome:chromatin assembly factor A, complete	TC311569			GRMZM2G075637_T01		1119	0	0.71538
12366	4783 UP:Q9ZT25_MAIZE (Q9ZT25) Gag-pol polyprotein, complete	TC289148			GRMZM2G051012_T01	C	446	0.45	0.714481
21389									0.713606
26228	468	TC297165							0.712597
22628									0.712315
33215									0.711158
36389	684 homologue to UP:Q6Z901_ORYSA (Q6Z901) Kinesin light chain-like protein, partial (24%)	TC284340							0.708942
40815	573 similar to UP:Q69Z36_MOUSE (Q69Z36) MKIAA2009 protein (Fragment), partial (4%)	TC308026							0.707694
23296	1593 Zea mays clone EL01N0437B02.c mRNA sequence	TC312452							0.705808
32132									0.705475
31010									0.70487
18024	847 weakly similar to UP:Q6ZIP5_ORYSA (Q6ZIP5) Pentatricopeptide (PPR) repeat-containing protein-like protein, partial (11%)	TC303858			GRMZM2G423538_T01		785	1.02	0.704296
23676									0.703547
14032	652 weakly similar to UP:SDR1_PICAB (Q08632) Short-chain type dehydrogenase:reductase , partial (65%)	TC291779							0.702768
26922	564 similar to PRF:NP_850682.1:30693580:NP_850682 expressed protein (Arabidopsis thaliana), partial (27%)	TC283671			GRMZM2G324478_T01	C	556	1.45	0.702537
16935	549 weakly similar to UP:Q4NUK4_9DELT (Q4NUK4) LigA, partial (7%)	TC313058			GRMZM2G130055_T01	C	531	0	0.700699
4753	873 similar to PRF:NP_564341.1:18397295:NP_564341 DNA-directed RNA polymerase family protein (Arabidopsis thaliana), partial (16%)	TC283131			GRMZM2G388892_T02		868	0.23	0.699297
16090	2560 similar to PRF:NP_850581.1:30683000:NP_850581 expressed protein (Arabidopsis thaliana), partial (57%)	TC287847			GRMZM2G348675_T02		2569	0.27	0.697727
44731									0.697416
15976	118	CF019850			GRMZM2G080603_T04		116	3.39	0.696245
42076	1052 weakly similar to PRF:NP_850384.1:30689255:NP_850384 expressed protein (Arabidopsis thaliana), partial (37%)	TC295919			GRMZM2G064168_T01		989	0.3	0.695907
31165	1457 similar to UP:Q6DN78_LOLPR (Q6DN78) FY protein (Fragment), partial (6%)	TC281811			GRMZM2G383623_T01	C	211	1.79	0.690392
3568	1572 GB:AY105372.1:AY105372.1	NP670588			GRMZM2G130749_T02		1544	0.78	0.687915
12962	1725 similar to PRF:NP_568186.1:18415659:NP_568186 expressed protein (Arabidopsis thaliana), partial (11%)	TC281041			GRMZM2G087431_T01		1711	0.7	0.686221
2621	1303 similar to PRF:NP_566603.1:18401816:NP_566603 expressed protein (Arabidopsis thaliana), partial (58%)	TC295765			GRMZM2G151285_T03		1301	0.46	0.685921
40945									0.683854
17650	975 similar to UP:Q9LVJ7_ARATH (Q9LVJ7) Gb:AAD25791.1, partial (24%)	TC295929							0.683754
30642	2382 homologue to UP:O80401_ORYSA (O80401) SAR DNA binding protein (Fragment), partial (94%)	TC299448			GRMZM2G125148_T01		2334	0.04	0.682957
44230									0.682615
16901	875 similar to UP:Q9LT51_ARATH (Q9LT51) Xylulose kinase, partial (35%)	TC312999			GRMZM2G141510_T01		298	0.67	0.680113
28973	638 similar to GB:AAR27948.1:39545690:AY463691 DUR3 (Oryza sativa (japonica cultivar-group)), partial (14%)	TC308628							0.679828
25312	1417 similar to UP:Q6NLQ8_ARATH (Q6NLQ8) At5g57740, partial (7%)	TC285453			GRMZM2G351716_T04		1417	0.07	0.679625
43366	1416 homologue to UP:Q6ZIR2_ORYSA (Q6ZIR2) DegP protease-like, partial (38%)	TC282422			GRMZM2G079352_T01		150	0	0.678822
13321	622 gi|226491590|ref|NP_001141366.1|: hypothetical protein LOC100273457 [Zea mays] (IDPct:60.87/Score:72.4)	TC283459			GRMZM2G349187_T02		621	0.48	0.678108
40781	895 similar to UP:ABDA_DROME (P29555) Homeobox protein abdominal-A, partial (3%)	CO442982							0.678021
15365	758 similar to UP:Q4NZF2_9DELT (Q4NZF2) PE-PGRS family protein, partial (4%)	TC310277							0.677387
34522	1868 similar to PRF:NP_173263.2:22329645:NP_173263 ketose-bisphosphate aldolase class-II family protein (Arabidopsis thaliana), partial (37%)	TC288287			GRMZM2G431708_T01		1859	0.75	0.677273
32084	1657 similar to UP:Q5N9U4_ORYSA (Q5N9U4) Endosperm specific protein-like, partial (91%)	TC282024			GRMZM2G035933_T01		1657	0	0.677029
14224	646 weakly similar to UP:Q9M8Z1_ARATH (Q9M8Z1) T6K12.3 protein (AT3g04350:T6K12_3), partial (7%)	DT646608			GRMZM2G075622_T01		646	0.15	0.676994
8723	1359 weakly similar to UP:Q4NX38_9DELT (Q4NX38) LigA, partial (5%)	TC307392							0.676733
10369	437 similar to PRF:NP_181058.1:15226907:NP_181058 pentatricopeptide (PPR) repeat-containing protein (Arabidopsis thaliana), partial (21%)	BE050334			GRMZM2G007372_T01		430	0	0.676363
3994	603 weakly similar to UP:Q5Z484_ORYSA (Q5Z484) Pentatricopeptide (PPR) repeat-containing protein-like, partial (10%)	TC304152			GRMZM2G034645_T01		601	2.49	0.675714
38633	756 similar to UP:Q4NYR2_9DELT (Q4NYR2) Aspartate:glutamate:uridylate kinase, partial (4%)	DR816169			GRMZM2G071832_T01		756	0	0.674041
24921									0.673892
35665	431 gi|115438090|ref|NP_001043455.1|: Os01g0592500 [Oryza sativa (japonica cultivar-group)] (IDPct:66.15/Score:78.95)	DR906528			GRMZM2G063583_T01		195	1.03	0.671672
24060	784 homologue to UP:Q4TFP3_TETNG (Q4TFP3) Chromosome undetermined SCAF4333, whole genome shotgun sequence. (Fragment), partial (5%)	TC311492			GRMZM2G038152_T03		784	0	0.670318
42210	1419 weakly similar to PRF:NP_181235.1:15228064:NP_181235 pentatricopeptide (PPR) repeat-containing protein (Arabidopsis thaliana), partial (22%)	TC308517			GRMZM2G079231_T01		1229	0.57	0.668844
25860	918 similar to UP:Q56Z97_ARATH (Q56Z97) Integral membrane protein (Fragment), partial (69%)	TC295672			GRMZM2G167283_T02		910	0.11	0.668094
26049	1464 weakly similar to PRF:NP_199677.1:15239667:NP_199677 expressed protein (Arabidopsis thaliana), partial (93%)	TC288036			GRMZM2G159950_T01		1464	0	0.667706
11492	682 similar to UP:Q7F8X2_ORYSA (Q7F8X2) OJ000315_02.21 protein, partial (30%)	TC284429			GRMZM2G158300_T01		682	3.52	0.665953
13212	977 similar to UP:Q94BY4_ARATH (Q94BY4) AT5g35570:K2K18_1, partial (42%)	TC309192			GRMZM2G126290_T01		978	1.02	0.663794
33619	1338 similar to UP:Q6ZC59_ORYSA (Q6ZC59) Zinc finger (C3HC4-type RING finger) protein family-like, partial (72%)	TC307303			GRMZM2G367941_T02		1191	0	0.662958
19879	910 weakly similar to PRF:NP_192145.1:15235335:NP_192145 expressed protein (Arabidopsis thaliana), partial (71%)	TC281163			GRMZM2G117439_T01		909	0.44	0.662598
19323	1060 Zea mays clone EL01N0412H03.c mRNA sequence	TC298806			GRMZM2G155332_T01		1053	0.19	0.661285
33670									0.660577
42170	905 Zea mays clone Contig865.F mRNA sequence	TC289908			GRMZM2G126290_T01		905	0.33	0.659799
45093	732 similar to PRF:NP_568945.1:18424528:NP_568945 expressed protein (Arabidopsis thaliana), partial (43%)	TC283626							0.658216
25909	831 similar to UP:Q5JMT5_ORYSA (Q5JMT5) CBS domain-containing protein-like, partial (13%)	BG319810			GRMZM2G126656_T02	C	830	0.24	0.655719
19250	790 similar to GB:AAQ62445.1:34146874:BT010444 At1g55140 (Arabidopsis thaliana), partial (29%)	TC286383			GRMZM2G445057_T03		790	2.28	0.655451
23445	1820 similar to UP:Q9AS97_ORYSA (Q9AS97) Gibberellin response modulator-like, partial (79%)	TC287101			GRMZM2G001426_T01		1812	0.16	0.655316
10515	826 homologue to UP:Q6Z901_ORYSA (Q6Z901) Kinesin light chain-like protein, partial (27%)	TC302195			GRMZM2G074957_T01		822	0	0.653587
27258	745 similar to PRF:NP_973703.1:42571259:NP_973703 pseudo-response regulator 9 (APRR9) : timing of CAB expression 1-like protein (TL1) (Arabidopsis thaliana), partial (15%)	TC296883							0.650062
37223	987 similar to UP:Q9IZF4_9LUTE (Q9IZF4) Aphid transmission P5, partial (4%)	TC312853			GRMZM2G403371_T02		902	0	0.649812
39077									0.649606
29209	842 gi|226509136|ref|NP_001144912.1|: hypothetical protein LOC100278028 [Zea mays] (IDPct:99.37/Score:295)	TC312405			GRMZM2G032028_T01		832	0.12	0.649554
21906	963 similar to PRF:NP_564043.1:18394560:NP_564043 expressed protein (Arabidopsis thaliana), partial (39%)	TC307578			GRMZM2G176737_T03		953	0.1	0.647824
4136	2060 similar to UP:Q7XY17_WHEAT (Q7XY17) Emr1, complete	TC299940			GRMZM2G020187_T01		2037	0.05	0.647389
24250									0.646325
20098	634 similar to UP:Q4AWA5_9BURK (Q4AWA5) Regulatory protein, TetR, partial (7%)	TC298218							0.645556
31015	972 gi|226509998|ref|NP_001151857.1|: fertility restorer [Zea mays] (IDPct:100/Score:528.5)	TC313211			GRMZM2G077615_T01		972	0.1	0.645427
23036									0.643052
29550	1611 UP:Q8LPU3_MAIZE (Q8LPU3) Nucleosome:chromatin assembly factor 104, complete	TC282509			GRMZM2G032711_T01		1611	0	0.642742
10575	590 gi|226507918|ref|NP_001144813.1|: hypothetical protein LOC100277891 [Zea mays] (IDPct:28.11/Score:76.64)	CD439809			GRMZM2G122116_T04		590	4.75	0.641443
23162	1628 Zea mays clone Contig266 mRNA sequence	TC306293			GRMZM2G330024_T01		1626	0	0.641084
22051	817 similar to UP:Q9JHC1_MOUSE (Q9JHC1) Formin binding protein 30, partial (3%)	TC291373			GRMZM2G039961_T01		800	1.75	0.640757
41686	434	CF920066							0.640658
32171	628	TC285060			GRMZM2G429057_T02		624	2.4	0.640127
29912									0.639734
39417	908 Zea mays clone Contig227 mRNA sequence	TC311638			GRMZM2G324162_T01		449	0	0.639198
22551	243 3530_1_228_1_A05.x_1 3530 - Full length cDNA library created by Invitrogen from multiple tissues Zea mays cDNA, mRNA sequence.	CO534501			GRMZM2G026892_T02	C	211	2.37	0.637794
12235	844 similar to UP:Q94BY7_ARATH (Q94BY7) AT3g17930:MEB5_15, partial (54%)	TC295421			GRMZM2G402092_T01		837	0	0.637611
23390	1290 weakly similar to UP:ADRM1_MOUSE (Q9JKV1) Adhesion regulating molecule 1 precursor (110 kDa cell membrane glycoprotein) (Gp110) (ARM-1), partial (7%)	TC289066			GRMZM2G389517_T01		1290	0	0.637142
11809	601	TC314178			GRMZM2G031043_T01	C	632	1	0.636643
17304	1902 Zea mays clone Contig129 mRNA sequence	TC281395							0.635558
232	777	TC312430			GRMZM2G063679_T03		748	0.13	0.635134
21002	1509 weakly similar to PRF:NP_181009.1:15226787:NP_181009 mitochondrial transcription termination factor-related : mTERF-related (Arabidopsis thaliana), partial (70%)	TC307345			GRMZM2G040145_T01		1509	0.13	0.634336
40903	649 similar to GB:AAA35091.1:295671:YSCSRP40X selected as a weak suppressor of a mutant of the subunit AC40 of DNA dependant RNA polymerase I and III (Saccharomyces cerevisiae), partial (5%)	TC297809							0.634024
20141	859 similar to UP:APA_MYCAV (Q48919) Alanine and proline-rich secreted protein apa precursor (45:47 kDa antigen) (Fibronectin attachment protein) (FAP-A), partial (6%)	TC285920			GRMZM2G149556_T02		817	0	0.633512
44733	998	TC286538			GRMZM2G700649_T02		259	8.2	0.631176
14739	1678 similar to PRF:NP_850027.2:42570301:NP_850027 FAD-dependent oxidoreductase family protein (Arabidopsis thaliana), partial (55%)	TC281246							0.631074
3524	950 similar to PRF:NP_564544.1:18402618:NP_564544 cytochrome c biogenesis protein family (Arabidopsis thaliana), partial (37%)	TC289557			GRMZM2G038301_T01		935	0.11	0.628869
36222	744 weakly similar to PRF:NP_200090.1:15237263:NP_200090 expressed protein (Arabidopsis thaliana), partial (29%)	TC307542			GRMZM2G453438_T01		745	0.13	0.628825
31928									0.628476
21540									0.628461
19644	523 similar to UP:Q67VH6_ORYSA (Q67VH6) S-receptor kinase PK3-like, partial (7%)	TC315757			GRMZM2G076212_T01		524	0.38	0.627798
33720									0.627691
1125	1275 similar to PRF:NP_680114.1:22331688:NP_680114 expressed protein (Arabidopsis thaliana), partial (37%)	TC301616			GRMZM2G135322_T01		1273	0.63	0.626675
44264	1472 Zea mays clone Contig383.F mRNA sequence	TC299335			GRMZM2G402295_T01		1480	0.34	0.62661
8374	799 gi|115488496|ref|NP_001066735.1|: Os12g0459300 [Oryza sativa (japonica cultivar-group)] (IDPct:46.02/Score:100.5)	TC311949			GRMZM2G066565_T01		308	10.06	0.626433
22423	536	TC280052			GRMZM2G465860_T01		318	9.78	0.625926
30982	1639 similar to UP:Q8L830_ARATH (Q8L830) WD40-repeat protein (Fragment), partial (45%)	TC282238			GRMZM2G014276_T01		1653	1.47	0.625211
8104	953 weakly similar to PRF:NP_565044.1:18410139:NP_565044 expressed protein (Arabidopsis thaliana), partial (56%)	TC304645			GRMZM2G025646_T02		932	0.11	0.624871
29494	502 similar to UP:Q6H6I0_ORYSA (Q6H6I0) EREBP-4 like protein, partial (68%)	BG841754			GRMZM2G026050_T05	C	502	1.39	0.62484
24103	1685 similar to PRF:NP_196274.1:15240088:NP_196274 expressed protein (Arabidopsis thaliana), partial (15%)	TC289774			GRMZM2G106604_T01		1548	0.39	0.624088
20587									0.623999
35940	1352 Zea mays clone EL01N0359G11.c mRNA sequence	TC282811			GRMZM2G078272_T01		1352	0.22	0.623096
25470									0.622988
34445									0.621383
21401	381 similar to UP:Q69T46_ORYSA (Q69T46) Zinc-finger protein-like, partial (25%)	TC309778			GRMZM2G330024_T03		381	1.05	0.620801
23028	1007 Zea mays clone EL01N0308F02.c mRNA sequence	TC288286			GRMZM2G431708_T02		1007	0.4	0.620339
7990	1175 UP:Q94F79_MAIZE (Q94F79) Nucleosome:chromatin assembly factor A, complete	TC311215			GRMZM2G157019_T01		732	0	0.620016
30545	912 similar to UP:Q5JM35_ORYSA (Q5JM35) Formin binding protein 3-like, partial (29%)	TC300001			GRMZM2G075767_T01		876	0.34	0.619313
20536	982	TC313606							0.618834
12355	934 similar to UP:Q4NR00_9DELT (Q4NR00) LigA, partial (4%)	TC289398			GRMZM2G117993_T01		910	1	0.618665
40583	839 weakly similar to UP:Q4S810_TETNG (Q4S810) Chromosome 9 SCAF14710, whole genome shotgun sequence. (Fragment), partial (5%)	TC290221							0.618168
36788	617 weakly similar to PRF:NP_567710.1:18416437:NP_567710 expressed protein (Arabidopsis thaliana), partial (10%)	TC313394			GRMZM2G123843_T02		498	0.8	0.617314
23512	700	DN205695			GRMZM2G121960_T02	C	700	1.14	0.616982
985	1476 similar to UP:Q6K8U7_ORYSA (Q6K8U7) Transducin family protein-like, partial (35%)	TC295639			GRMZM2G053766_T02		1476	0	0.615691
33902	750 gi|212275254|ref|NP_001130991.1|: hypothetical protein LOC100192096 [Zea mays] (IDPct:100/Score:75.87)	TC287168			GRMZM2G141679_T01		623	3.21	0.614937
30730	1086 homologue to UP:Q5QMK5_ORYSA (Q5QMK5) Auxin efflux carrier family protein-like, partial (55%)	TC289515			GRMZM2G050089_T02		1088	0.18	0.613308
36261									0.613301
18735	321	BE344622			GRMZM2G327907_T01		57	0	0.613224
17913	896 similar to UP:Q9NP08_HUMAN (Q9NP08) H6 homeodomain protein, partial (6%)	TC288042							0.612435
9914	737 homologue to UP:Q9FKB0_ARATH (Q9FKB0) Sm-like protein, partial (95%)	TC287289			GRMZM2G049013_T01		736	0.14	0.611433
31711	2100 similar to PRF:NP_188819.2:42565094:NP_188819 SET domain-containing protein (Arabidopsis thaliana), partial (36%)	TC300142			GRMZM2G164400_T01		1626	0	0.609295
35478	3055 homologue to UP:SPE1_ORYSA (Q9SNN0) Arginine decarboxylase (ARGDC) (ADC) , partial (98%)	TC280546			GRMZM2G396553_T01		3047	0	0.607412
22345	1552 similar to UP:ASCL3_ORYSA (Q84QC0) ASC1-like protein 3 (Alternaria stem canker resistance-like protein 3), partial (95%)	TC306246			GRMZM2G151521_T01		1552	0	0.60707
16216	1128 weakly similar to UP:SCAM1_MOUSE (Q8K021) Secretory carrier-associated membrane protein 1 (Secretory carrier membrane protein 1), partial (6%)	TC308102			GRMZM2G103357_T01		1128	0.18	0.606776
38291	1017 weakly similar to PRF:NP_567701.1:18416334:NP_567701 expressed protein (Arabidopsis thaliana), partial (81%)	TC288770			GRMZM2G046900_T01		1004	0.5	0.606686
6336	4453 similar to UP:Q7Y239_ORYSA (Q7Y239) DNA repair-recombination protein, partial (96%)	TC302741			GRMZM2G030128_T02		1710	1.53	0.606549
26572	2855 UP:Q53U95_MAIZE (Q53U95) Wound and phytochrome signaling involved receptor like kinase, complete	TC302041							0.605444
43674	726 gi|226503922|ref|NP_001148838.1|: THAP domain-containing protein 4 [Zea mays] (IDPct:98.78/Score:325.1)	TC279709			GRMZM2G092152_T02		718	0.28	0.604866
17411	310 weakly similar to PRF:NP_180195.1:15225274:NP_180195 expressed protein (Arabidopsis thaliana), partial (8%)	TC308900							0.604863
37886	1018 weakly similar to UP:Q9AYM8_VIGUN (Q9AYM8) CPRD2 protein, partial (20%)	TC294533			GRMZM2G429540_T01		553	0	0.604782
24866	846	CO458579			GRMZM2G369834_T01		305	9.09	0.604548
25724									0.604548
13187	1594 similar to PRF:NP_568988.2:30697982:NP_568988 2-nitropropane dioxygenase family : NPD family (Arabidopsis thaliana), partial (73%)	TC301410			GRMZM2G048616_T01		1594	0	0.604232
6937	1298 similar to UP:Q6H6I0_ORYSA (Q6H6I0) EREBP-4 like protein, partial (86%)	TC305977			GRMZM2G004709_T01		1298	0	0.602944
24414									0.602667
1569	1397 weakly similar to UP:Q84TE7_ARATH (Q84TE7) At5g22340, partial (45%)	TC301786			GRMZM2G060842_T01		786	0.25	0.602577
35105	1086 weakly similar to GB:BAD06873.1:40714351:AB111915 replication protein A 14kDa (Oryza sativa (japonica cultivar-group)), complete	TC282254			GRMZM2G154896_T01		679	1.62	0.601001
40590	1208 gi|212720966|ref|NP_001131501.1|: hypothetical protein LOC100192838 [Zea mays] (IDPct:99.67/Score:577.8)	TC311906			GRMZM2G000256_T01		1208	0	0.599373
14918	1157 weakly similar to UP:PM36_SOYBN (Q9SWB6) Seed maturation protein PM36, partial (69%)	TC307974			GRMZM2G080501_T01		882	0.23	0.598738
120	1575 similar to PRF:NP_176883.3:42563009:NP_176883 midasin-related (Arabidopsis thaliana), partial (5%)	TC313378							0.598104
33360	919 weakly similar to UP:Q9FI76_ARATH (Q9FI76) Gb:AAD49765.1, partial (63%)	TC314148			GRMZM2G109062_T01		919	0.11	0.597265
15967	1777 GB:AF250047.1:AAF97517.1 WD-repeat protein RBAP1	NP229344			GRMZM2G316113_T05		1506	0.66	0.595033
36430	1629 similar to UP:Q40474_TOBAC (Q40474) Axi 1 protein, partial (48%)	TC313536			GRMZM2G142664_T01		1570	0.38	0.594608
23089	741 similar to UP:Q94KS7_MAIZE (Q94KS7) Beta-expansin 7 precursor, partial (22%)	TC280523			GRMZM2G092160_T01		741	0	0.59363
31616	744 weakly similar to PRF:NP_180151.2:42569325:NP_180151 expressed protein (Arabidopsis thaliana), partial (14%)	TC291687			GRMZM2G169198_T01		744	1.34	0.59344
18299	707 homologue to UP:Q9FQF7_MAIZE (Q9FQF7) Protein kinase CK2 regulatory subunit CK2B2, partial (72%)	TC300167			GRMZM2G098208_T03		706	0	0.593394
39325	954 gi|226528864|ref|NP_001143960.1|: hypothetical protein LOC100276775 [Zea mays] (IDPct:85/Score:37.74)	TC286192							0.592924
40105	2489 similar to UP:Q6AV45_ORYSA (Q6AV45) Expressed protein, partial (27%)	TC302246			GRMZM2G086123_T01		2295	0	0.592742
5119	627 weakly similar to UP:Q6C9M4_YARLI (Q6C9M4) Yarrowia lipolytica chromosome D of strain CLIB99 of Yarrowia lipolytica, partial (6%)	TC314043			GRMZM2G305060_T02		604	0	0.592696
14002	2059 similar to UP:Q9LM55_ARATH (Q9LM55) F2E2.11 (At1g22040), partial (36%)	TC288691			GRMZM2G007587_T01		2059	0.05	0.592222
13201	1007 similar to UP:Q8GUJ1_ARATH (Q8GUJ1) Integral membrane protein-like (At2g30460), partial (39%)	TC293229			GRMZM2G116053_T01		421	2.62	0.591537
32698	1120 similar to UP:Q9MAV5_ARATH (Q9MAV5) F24O1.4, partial (35%)	TC308689			GRMZM2G021194_T01		1093	0	0.590997
7476	2120 Zea mays clone Contig848.F mRNA sequence	TC286781							0.590889
31431	652 similar to UP:Q4NZF2_9DELT (Q4NZF2) PE-PGRS family protein, partial (3%)	TC314442			GRMZM2G385305_T01		648	0	0.59041
44522									0.590368
9703	768 similar to PIR:T09542:T09542 endonuclease G precursor - human (Homo sapiens) , partial (6%)	BG836481							0.588562
12391	255 similar to UP:Q38969_ARATH (Q38969) SABRE, partial (4%)	CX724891							0.588517
44922	584 similar to UP:Q5VQW9_ORYSA (Q5VQW9) Plectin-related protein-like, partial (10%)	CO535075			GRMZM2G178650_T03		435	1.82	0.587501
13380	696 similar to GB:BAB89232.1:20146452:AP004231 salt-inducible protein-like (Oryza sativa (japonica cultivar-group)), partial (35%)	DR956673			GRMZM2G167422_T01	C	696	0	0.587456
20088	552 similar to UP:O33268_MYCTU (O33268) PROBABLE IRON-SULFUR-BINDING REDUCTASE , partial (3%)	TC283861			GRMZM2G035960_T01		462	1.51	0.587036
13762									0.586914
21017	445 weakly similar to GB:CAG30060.1:56291773:AJ716204 NADH dehydrogenase subunit 4 (Mesobuthus gibbosus), partial (4%)	CF050390							0.58664
39404	1318 weakly similar to UP:NOL10_BRARE (Q802W4) Nucleolar protein 10, partial (3%)	TC297897			GRMZM2G110843_T03		1286	0	0.585941
20825	1422 homologue to UP:O80401_ORYSA (O80401) SAR DNA binding protein (Fragment), partial (50%)	TC299445			GRMZM2G124576_T02		1418	0.35	0.585633
12185	2489 similar to UP:Q60ED8_ORYSA (Q60ED8) Von Willebrand factor type A domain containing protein, partial (83%)	TC294303			GRMZM2G111224_T01		805	19.48	0.585588
16287	517 QAD16f07.sg QAD Zea mays cDNA clone QAD16f07, mRNA sequence.	CD970391			GRMZM2G051764_T03		306	0.33	0.584639
26593	1268 similar to UP:Q8WNT2_URSTH (Q8WNT2) Dopamine receptor D4 (Fragment), partial (22%)	TC298030			GRMZM2G441656_T01		610	1.65	0.584222
10142	707 weakly similar to UP:Q6PAG3_XENLA (Q6PAG3) MGC68457 protein, partial (7%)	TC285302			GRMZM2G108619_T02		705	0	0.583798
12121	594 gi|212721382|ref|NP_001131899.1|: hypothetical protein LOC100193284 [Zea mays] (IDPct:86.84/Score:203.8)	CF635577			GRMZM2G142927_T01	C	583	3.09	0.583385
14140	1109 weakly similar to UP:Q6VUQ9_WHEAT (Q6VUQ9) Powdery mildew resistance protein PM3b, partial (12%)	TC291839							0.583382
30967	1069 weakly similar to PRF:NP_850945.1:30685450:NP_850945 transcription factor-related (Arabidopsis thaliana), partial (14%)	TC307009			GRMZM2G146862_T01		1069	0.37	0.583071
38573	720 similar to UP:Q84YE9_SORBI (Q84YE9) Truncated Xa1-like protein, partial (35%)	DN225355			GRMZM2G356817_T02		629	9.32	0.581412
21006	gi|226509168|ref|NP_001144245.1|: hypothetical protein LOC100277113 [Zea mays] (IDPct:100/Score:433)	TC293546			GRMZM2G112805_T01		1303	0	0.580455
7971	1456 gi|115436246|ref|NP_001042881.1|: Os01g0316900 [Oryza sativa (japonica cultivar-group)] (IDPct:38.42/Score:204.1)	TC295052			GRMZM2G122453_T01		1445	0.07	0.579898
1449	1206 UP:Q9XF58_MAIZE (Q9XF58) Plasma membrane intrinsic protein (Aquaporin), complete	TC302043	transporter activity		GRMZM2G178693_T01		1202	0.17	-1.7657
30085	1537 weakly similar to UP:UPS1_ARATH (Q9ZPR7) Ureide permease 1 (AtUPS1), partial (85%)	TC301863	transporter activity		GRMZM2G135746_T01		1536	0.2	-1.52525
13876	1508 weakly similar to UP:Q4G306_HORVD (Q4G306) Outward-rectifying potassium channel, partial (70%)	TC290709	transporter activity		GRMZM2G351342_T01	C	1508	0.07	-1.35698
33547	1081 UP:Q9ATL8_MAIZE (Q9ATL8) Tonoplast membrane integral protein ZmTIP2-2, complete	TC300906	transporter activity		GRMZM2G056908_T01		1056	0.47	-1.31151
41759	1257 UP:Q9ATM5_MAIZE (Q9ATM5) Plasma membrane integral protein ZmPIP2-6, complete	TC282192	transporter activity		GRMZM2G047368_T01		1258	0.4	-1.25002
5587	641 weakly similar to UP:Q9XF71_TOBAC (Q9XF71) CLC-Nt2 protein, partial (13%)	TC296592	transporter activity		GRMZM2G057616_T01		631	0.95	-1.08533
317	1315 UP:Q9AQU5_MAIZE (Q9AQU5) Plasma membrane integral protein ZmPIP1-4 (Plasma membrane integral protein ZmPIP1-3), complete	TC281017	transporter activity		GRMZM2G392975_T01		998	1.7	-1.00401
30396	735 gi|162459014|ref|NP_001105925.1|: low affinity nitrate transporter [Zea mays] (IDPct:49.02/Score:63.16) 2nd match: gi|30692706|ref|NP_174523.2|: proton-dependent oligopeptide transport (POT) family protein [Arabidopsis thaliana] (IDPct:51.61/Score:76.	TC314209	transporter activity		GRMZM2G044851_T02		735	0	-0.991473
9072	2398 GB:AAP04392.2:48374433:AY236970 chloride channel (Zea mays), partial (84%)	TC289379	transporter activity		GRMZM2G113409_T01		2380	0.21	-0.935016
25586	1377 UP:Q84RL8_MAIZE (Q84RL8) Plasma membrane intrinsic protein, complete	TC292981	transporter activity		GRMZM2G174807_T01		1372	0	-0.905476
19700	948 homologue to UP:Q5QMA9_ORYSA (Q5QMA9) Amino acid transporter-like protein, partial (56%)	TC282661	transporter activity		GRMZM2G036448_T03		948	0.53	-0.880157
21100	1098 homologue to UP:Q6YVX5_ORYSA (Q6YVX5) Chloride channel, partial (39%)	TC291417	transporter activity		GRMZM2G096365_T03		1081	1.57	-0.865824
1245	876 similar to UP:CLCA_ARATH (P92941) Chloride channel protein CLC-a (AtCLC-a), partial (36%)	TC282750	transporter activity		GRMZM2G057616_T01		876	0	-0.780635
11847	1004 similar to UP:Q8LG02_ARATH (Q8LG02) Nitrate transporter, partial (31%)	TC301581	transporter activity		GRMZM2G176253_T02		1004	0.7	-0.7395
30314	955 similar to UP:Q5QMA9_ORYSA (Q5QMA9) Amino acid transporter-like protein, partial (51%)	TC282662	transporter activity		GRMZM2G036448_T02		954	0.21	-0.730025
30422	808 homologue to UP:Q676X8_9ASPA (Q676X8) Glucose-6-phosphate:phosphate-translocator (Fragment), partial (59%)	CO450084	transporter activity		GRMZM2G009223_T01		275	2.19	-0.67237
17454	1300 UP:Q9XF59_MAIZE (Q9XF59) Plasma membrane MIP protein, complete	TC300197	transporter activity						-0.638164
6237	1856 weakly similar to UP:Q9C5Q6_ARATH (Q9C5Q6) Fasciclin-like arabinogalactan-protein 2, partial (27%)	TC293268	transporter activity		GRMZM2G084812_T01		1266	0.08	-0.603048
6965	535 UP:Q84RL7_MAIZE (Q84RL7) Aquaporin, partial (21%)	BM380109	transferase activity	transporter activity	GRMZM2G014914_T02	C	535	0.37	-1.36556
38651	746 similar to UP:Q40867_PENAM (Q40867) Heat shock protein 17.9, partial (90%)	TC310318	transferase activity		GRMZM2G306679_T01		746	0	-4.28737
16638	832 homologue to UP:Q40867_PENAM (Q40867) Heat shock protein 17.9, complete	TC310306	transferase activity		GRMZM2G481525_T01	C	841	1.56	-1.75851
20689	2320 similar to UP:Q8VYX1_WHEAT (Q8VYX1) Phosphoethanolamine methyltransferase, partial (98%)	TC298659	transferase activity		GRMZM2G170400_T01		2203	0.18	-1.31026
43272	434 similar to PRF:NP_191825.2:22331906:NP_191825 glycosyl transferase family 8 protein (Arabidopsis thaliana), partial (20%)	TC284588	transferase activity		GRMZM2G443785_T01		419	0.24	-1.3011
3304	1027 Zea mays clone Contig849.F mRNA sequence	TC313887	transferase activity		GRMZM2G000739_T01		1024	0.78	-1.27887
31855	776 similar to PRF:NP_851111.1:30693723:NP_851111 transferase family protein (Arabidopsis thaliana), partial (37%)	TC313461	transferase activity		GRMZM2G034360_T01		774	0.39	-1.26751
34447	795 similar to PIR:T04669:T04669 serine O-acetyltransferase F8D20.150 (Arabidopsis thaliana) , partial (43%)	TC296949	transferase activity		GRMZM2G048740_T03		794	0.13	-0.922336
29371	1623 UP:Q6EI12_MAIZE (Q6EI12) Phytoene synthase 2, complete	TC301208	transferase activity		GRMZM2G149317_T01		1565	0.19	-0.907121
21991	762 similar to GB:AAL37489.1:17225592:AF331847 serine acetyltransferase (Arabidopsis thaliana), partial (22%)	TC290162	transferase activity		GRMZM2G048740_T01		763	0	-0.871285
38634	1323 similar to UP:Q6EP94_ORYSA (Q6EP94) Dehydration-responsive family protein-like, partial (52%)	TC301135	transferase activity		GRMZM2G077036_T01		1325	0.84	-0.858912
6389	533 similar to GB:AAT85328.1:50881483:AC091670 UDP-glucoronosyl and UDP-glucosyl transferase domain containing protein (Oryza sativa (japonica cultivar-group)), partial (21%)	TC308879	transferase activity		GRMZM2G022266_T01		523	0	-0.836907
29177	1185 weakly similar to UP:Q9M3Y6_CICAR (Q9M3Y6) 68 kDa protein, partial (25%)	TC307563	transferase activity		GRMZM2G135195_T02		1182	0.42	-0.8187
10281	1761 similar to UP:Q69JJ2_ORYSA (Q69JJ2) Phosphatidylinositol 3-and 4-kinase family-like, partial (57%)	TC311695	transferase activity		GRMZM2G137558_T01		1311	10.02	-0.781483
20884	1628 similar to UP:UFOG_HORVU (P14726) Flavonol 3-O-glucosyltransferase (UDP-glucose flavonoid 3-O-glucosyltransferase) (Bronze-1) , partial (59%)	TC283202	transferase activity		GRMZM2G022242_T01		1629	0.06	-0.711183
18564	1234 homologue to UP:Q8GZP8_MAIZE (Q8GZP8) Satase isoform I, complete	TC290212	transferase activity		GRMZM2G069203_T01		1226	0	-0.697639
40787	755 similar to UP:Q6ZI60_ORYSA (Q6ZI60) Glycosyl transferase-like protein, partial (35%)	TC284535	transferase activity		GRMZM2G062488_T01		755	0.13	-0.682854
8557	727 similar to UP:Q5JM51_ORYSA (Q5JM51) Glycosyl transferase family 8 protein-like, partial (25%)	TC307781	transferase activity		GRMZM2G014770_T01		727	0.14	-0.61024
32385	1380 similar to UP:Q9FTH0_ORYSA (Q9FTH0) 10-deacetylbaccatin III-10-O-acetyl transferase-like, partial (13%)	TC295699	transferase activity		GRMZM2G079616_T01		1380	0.07	-0.609876
16671	1501 weakly similar to PRF:NP_173815.2:30688695:NP_173815 GCN5-related N-acetyltransferase (GNAT) family protein (Arabidopsis thaliana), partial (32%)	TC313184	transferase activity		GRMZM2G057554_T01		1501	0.4	-0.59302
40438	1758 similar to UP:Q5VNV1_ORYSA (Q5VNV1) Glycine cleavage T protein-like, partial (93%)	TC281659	transferase activity		GRMZM2G107665_T01		1785	0.8	-0.581577
7380	1905 homologue to GB:BAB92673.1:20804997:AP003433 DNA-binding protein-like protein (Oryza sativa (japonica cultivar-group)), partial (25%)	TC304660	transcription regulator activity		GRMZM2G083504_T02		1676	0.06	-1.01618
41790	1092 homologue to UP:Q6ZBI4_ORYSA (Q6ZBI4) Phaseolin G-box binding protein PG1-like, partial (25%)	TC309665	transcription regulator activity		GRMZM2G472671_T01		1089	0.92	-0.854676
23278	744 similar to UP:Q6YUX0_ORYSA (Q6YUX0) DNA binding protein-like, partial (91%)	TC290207	transcription regulator activity						-0.685236
7228	878 gi|226504892|ref|NP_001142949.1|: hypothetical protein LOC100275397 [Zea mays] (IDPct:97.25/Score:292.4)	CO442580	transcription factor activity		GRMZM2G143050_T01		763	1.71	-0.857293
34113	915 similar to UP:Q4NPG7_9DELT (Q4NPG7) PE-PGRS family protein, partial (4%)	CO439365	structural molecule activity	transporter activity	GRMZM2G150434_T01		471	1.7	-0.663441
2630	443 homologue to PIR:S38359:S38359 ribosomal protein L3.e, cytosolic - rice (Oryza sativa), partial (22%)	CD989273	structural molecule activity		GRMZM2G132968_T06		258	0.78	-1.29091
26430	1124 weakly similar to PRF:NP_199529.1:15238034:NP_199529 vesicle-associated membrane family protein : VAMP family protein (Arabidopsis thaliana), partial (73%)	TC306828	structural molecule activity		GRMZM2G171406_T04		1125	0.36	-1.20158
21476	1321 similar to UP:Q9WU81_MOUSE (Q9WU81) CAMP inducible 2 protein (Mus musculus adult male thymus cDNA, RIKEN full-length enriched library, clone:5832433D20 product:solute carrier family 37 (glycerol-3-phosphate transporter), member 1, full insert sequen	TC300734	structural molecule activity						-1.06857
10664	846 gi|226494415|ref|NP_001148414.1|: ribosome-like protein [Zea mays] (IDPct:98/Score:211.1)	CO442497	structural molecule activity		GRMZM2G170262_T01		621	0.8	-0.810883
43220	1197 similar to UP:Q9WU81_MOUSE (Q9WU81) CAMP inducible 2 protein (Mus musculus adult male thymus cDNA, RIKEN full-length enriched library, clone:5832433D20 product:solute carrier family 37 (glycerol-3-phosphate transporter), member 1, full insert sequen	TC295763	structural molecule activity		GRMZM2G041459_T01		1189	1.01	-0.784314
36283	420 similar to UP:Q6YUV4_ORYSA (Q6YUV4) Ribosomal protein S21-like protein, partial (44%)	CA403087	structural molecule activity		GRMZM2G076263_T01	C	412	7.28	-0.781127
43303	726 Zea mays clone EL01N0446G10.c mRNA sequence	TC305926	structural molecule activity		GRMZM2G076263_T01		716	0	-0.746915
34695	550 similar to UP:RS11_MAIZE (P25460) 40S ribosomal protein S11, partial (77%)	DR963777	structural molecule activity						-0.732421
11069	512 homologue to UP:Q7XBH6_ORYSA (Q7XBH6) Ribosomal L9-like protein, partial (62%)	TC286043	structural molecule activity		GRMZM2G385287_T02		490	0	-0.718797
27474	563 weakly similar to UP:Q5M755_ARATH (Q5M755) At5g09820, partial (41%)	TC290828	structural molecule activity		GRMZM2G124473_T01		564	0.89	-0.705436
17426	1051 similar to PRF:NP_196544.3:42567755:NP_196544 plastid-lipid associated protein PAP : fibrillin family protein (Arabidopsis thaliana), partial (50%)	TC307855	structural molecule activity		GRMZM2G124473_T01		843	2	-0.684102
3430	1882 similar to UP:Q84U00_GOSHI (Q84U00) Ser-thr protein kinase (Fragment), partial (70%)	TC312631	structural molecule activity		GRMZM2G135359_T03		1870	0	-0.656662
44121	784 similar to UP:Q84UC8_9ROSI (Q84UC8) Rapid alkalinization factor 2, partial (35%)	TC310136	structural molecule activity		GRMZM2G301663_T01		775	0.13	-0.653286
40135	883 gi|115450881|ref|NP_001049041.1|: Os03g0161100 [Oryza sativa (japonica cultivar-group)] (IDPct:35.4/Score:125.6)	TC302394	structural molecule activity		GRMZM2G012030_T02		566	6.89	-0.650103
37050	486 gi|115482068|ref|NP_001064627.1|: Os10g0422000 [Oryza sativa (japonica cultivar-group)] (IDPct:59.82/Score:105.5)	TC304348	structural molecule activity		GRMZM2G324390_T01		382	1.05	-0.649409
1304	637 Zea mays clone Contig890.F mRNA sequence	TC310835	structural molecule activity		GRMZM2G149975_T02	C	581	0	-0.633279
34325	1081 Zea mays clone EL01N0366H04.c mRNA sequence	TC300733	structural molecule activity		GRMZM2G104942_T01		1073	0.19	-0.613897
30575	614 similar to UP:Q5ZC72_ORYSA (Q5ZC72) Light stress-responsive one-helix protein-like, partial (29%)	BM268267	structural molecule activity		GRMZM2G143469_T01	C	548	0.37	-0.607086
40927	835 weakly similar to UP:Q9XEY9_TOBAC (Q9XEY9) NT3, partial (5%)	TC311475	structural molecule activity		GRMZM2G324390_T01		821	0.61	-0.582537
37999	1683 similar to UP:Q761Z8_ORYSA (Q761Z8) BRI1-KD interacting protein 116 (Fragment), partial (40%)	TC287080	signal transducer activity		GRMZM2G082809_T01		1683	0.3	-0.618239
28470	758 similar to UP:Q9M4Y3_MESCR (Q9M4Y3) Plastid ribosomal protein S10 precursor, partial (56%)	TC279365	RNA binding	structural molecule activity	GRMZM2G047513_T01		658	3.5	-0.587229
42270	1588 similar to PRF:NP_566737.1:18403854:NP_566737 S1 RNA-binding domain-containing protein (Arabidopsis thaliana), partial (45%)	TC300704	RNA binding		GRMZM2G016084_T01		1584	0.19	-0.609349
12971	1062 similar to PRF:NP_192603.2:42566341:NP_192603 expressed protein (Arabidopsis thaliana), partial (13%)	TC303696	receptor activity	transporter activity	GRMZM2G063478_T01		542	1.11	-0.905174
18095	2243 weakly similar to PRF:NP_198880.2:30693640:NP_198880 expressed protein (Arabidopsis thaliana), partial (49%)	TC306872	receptor activity	transporter activity	GRMZM2G063262_T01		2141	0.05	-0.641418
42599	1792 Zea mays clone EL01N0532D03.d mRNA sequence	TC293190	receptor activity		GRMZM2G446213_T01		1421	1.48	-1.40046
1419	550 gi|226490865|ref|NP_001141500.1|: hypothetical protein LOC100273612 [Zea mays] (IDPct:67.92/Score:98.98)	AI649421	receptor activity		GRMZM2G148831_T01	C	546	1.1	-1.24147
774	804 similar to UP:PP2CE_MOUSE (Q8BU27) Protein phosphatase 2C eta isoform (PP2C-eta) (PP2CE) , partial (5%)	TC308183	receptor activity		GRMZM2G044943_T01		805	0.87	-1.11463
37423	1013 Zea mays clone EL01N0428E04.d mRNA sequence	TC283223	receptor activity		GRMZM2G133023_T02		1023	1.29	-0.920014
34254	2143 weakly similar to UP:FBRL_SCHPO (P35551) Fibrillarin, partial (8%)	TC293191	receptor activity		GRMZM2G427692_T01	C	2141	0.28	-0.86475
2985	1569 Zea mays clone EL01N0521D10.d mRNA sequence	TC299618	receptor activity		GRMZM2G106479_T01		1556	0.13	-0.583592
20130	1530 weakly similar to PIR:S14981:S14981 extensin class I (clone w1-8 L) - tomato (fragment) (Lycopersicon esculentum), partial (27%)	TC288590	protein binding		GRMZM2G097135_T01		1530	0.2	-2.69022
6801	668 weakly similar to UP:Q4NNS9_9DELT (Q4NNS9) LigA, partial (5%)	TC297105	protein binding		GRMZM2G070475_T01		591	1.36	-1.8637
23397	1795 similar to UP:Q9SP09_TOBAC (Q9SP09) DnaJ-like protein, partial (90%)	TC293599	protein binding		GRMZM2G039886_T01		1792	0.17	-1.84034
25389	1186 similar to UP:Q9SN46_ARATH (Q9SN46) Extensin-like protein, partial (15%)	TC311240	protein binding		GRMZM2G151738_T01		1186	0.34	-1.48045
27327	1596 similar to UP:Q9SP09_TOBAC (Q9SP09) DnaJ-like protein, partial (90%)	TC293598	protein binding		GRMZM2G119316_T02		1586	0	-1.37166
10887	894 similar to PRF:NP_177698.1:15222330:NP_177698 chaperone protein dnaJ-related (Arabidopsis thaliana), partial (71%)	TC305961	protein binding		GRMZM2G071996_T01		894	0.11	-1.28992
37573	1709 Zea mays clone EL01N0443H09.c mRNA sequence	TC298763	protein binding		GRMZM2G028218_T01		1458	1.78	-1.25666
29326	909 similar to UP:Q655S9_ORYSA (Q655S9) Zinc finger POZ domain protein-like, partial (50%)	TC297704	protein binding		GRMZM2G180162_T01		909	0	-1.03492
9701	2075 weakly similar to UP:Q9T0K5_ARATH (Q9T0K5) Extensin-like protein, partial (42%)	TC311238	protein binding		GRMZM2G149201_T01		2075	0	-0.94565
10483	796 similar to PRF:NP_188036.1:15231803:NP_188036 DNAJ heat shock N-terminal domain-containing protein (Arabidopsis thaliana), partial (21%)	DT644608	protein binding		GRMZM2G098058_T02		796	0	-0.915997
30097	1675 similar to UP:Q9SWB5_SOYBN (Q9SWB5) Seed maturation protein PM37, complete	TC298766	protein binding		GRMZM2G134917_T01		1662	0.24	-0.865232
38968	770 homologue to UP:Q5ZDH7_ORYSA (Q5ZDH7) Senescence-induced receptor-like serine:threonine kinase-like, partial (16%)	TC282866	protein binding		GRMZM2G022897_T01		770	0.13	-0.83706
15439	798 similar to UP:ADF1_PETHY (Q9FVI2) Actin-depolymerizing factor 1 (ADF 1), complete	TC287865	protein binding		GRMZM2G037140_T03		779	0.51	-0.796801
3807	846 similar to UP:ADF1_PETHY (Q9FVI2) Actin-depolymerizing factor 1 (ADF 1), complete	TC287864	protein binding		GRMZM2G037140_T01		758	0	-0.751197
42998	497 similar to UP:Q49HP3_CAPAN (Q49HP3) Skp1, partial (54%)	TC291009	protein binding		GRMZM2G032562_T01		494	0.2	-0.690703
8043	1040 similar to UP:ADF5_ARATH (Q9ZNT3) Actin-depolymerizing factor 5 (ADF-5) (AtADF5), complete	TC292811	protein binding		GRMZM2G077942_T01		1011	0.39	-0.650342
15942	1787 Zea mays clone Contig967.F mRNA sequence	TC312505	protein binding		GRMZM2G063162_T01	C	1184	0	-0.640728
584	1470 weakly similar to PRF:NP_195272.1:15237011:NP_195272 leucine-rich repeat family protein (Arabidopsis thaliana), partial (52%)	TC306629	protein binding		GRMZM2G160454_T02		1382	6.43	-0.632499
31281	2560 PIR:A48426:A48426 heat shock protein HSP82 - maize (Zea mays), complete	TC313390	nucleotide binding	protein binding	GRMZM2G012631_T01		1753	17.28	-4.0886
2612	1747 homologue to UP:HSP82_ORYSA (P33126) Heat shock protein 82, partial (69%)	TC310126	nucleotide binding	protein binding	GRMZM2G069651_T05		1700	0.12	-1.40825
3045	1635 homologue to UP:Q94GX5_ORYSA (Q94GX5) Actin, complete	TC285925	nucleotide binding	protein binding	GRMZM2G082484_T01		1629	0.18	-1.19624
8648	2485 homologue to UP:HSP82_ORYSA (P33126) Heat shock protein 82, complete	TC310244	nucleotide binding	protein binding	GRMZM2G024668_T01		2472	0.97	-1.08134
15757	2666 homologue to UP:HSP82_ORYSA (P33126) Heat shock protein 82, complete	TC310162	nucleotide binding	protein binding	GRMZM2G112165_T01		2529	1.94	-0.736093
4039	1544 homologue to UP:Q5Z9N8_ORYSA (Q5Z9N8) Heat shock protein 90, partial (54%)	TC309833	nucleotide binding	protein binding	GRMZM2G141931_T04		1535	0.07	-0.594379
25748	2588 similar to UP:HSP7M_PHAVU (Q01899) Heat shock 70 kDa protein, mitochondrial precursor, partial (93%)	TC292381	nucleotide binding	protein binding	GRMZM2G153815_T01		2576	0.93	-0.591557
27207	1064 weakly similar to PRF:NP_196838.1:15240607:NP_196838 expressed protein (Arabidopsis thaliana), partial (66%)	TC300900	nucleotide binding	RNA binding	GRMZM2G073630_T01		1057	0.66	-0.596282
35792	1152 Zea mays clone Contig866.F mRNA sequence	TC313188	nucleotide binding		GRMZM2G024718_T01		1107	0.09	-2.2792
12189	1901 homologue to GB:CAA27330.1:861170:ZMHSP702 heat shock protein 70 (Zea mays), complete	TC279796	nucleotide binding		GRMZM2G310431_T01		1880	1.48	-2.1273
36419	1866 homologue to GB:CAA27330.1:861170:ZMHSP702 heat shock protein 70 (Zea mays), partial (95%)	TC279804	nucleotide binding						-1.91266
38579	1011 similar to GB:CAA27330.1:861170:ZMHSP702 heat shock protein 70 (Zea mays), partial (43%)	TC279815	nucleotide binding		GRMZM2G366532_T01		1015	0.49	-1.86051
31883	2201 homologue to UP:Q9SAU8_WHEAT (Q9SAU8) HSP70, complete	TC279806	nucleotide binding		GRMZM2G351416_T01		2201	0.64	-1.63243
43040	1001 similar to UP:Q96269_ARATH (Q96269) Heat-shock protein, partial (17%)	TC313845	nucleotide binding		GRMZM2G361605_T01		973	0	-1.58149
21399	2270 homologue to UP:Q53NM9_ORYSA (Q53NM9) DnaK-type molecular chaperone hsp70-rice, complete	TC279812	nucleotide binding		GRMZM2G428391_T01		2265	0.93	-1.31594
6173	2023 similar to GB:AAL84971.1:19310473:AY079015 At1g79930:F19K16_11 (Arabidopsis thaliana), partial (71%)	TC297966	nucleotide binding		GRMZM2G361605_T01		2025	0.89	-1.1256
6824	529 weakly similar to UP:Q4PP24_9EIME (Q4PP24) Heat shock protein 70 (Fragment), partial (33%)	TC297272	nucleotide binding		GRMZM2G145275_T01		522	3.44	-1.12454
28760	1253 homologue to UP:Q6ZKQ7_ORYSA (Q6ZKQ7) Auxin-induced protein-related-like protein, partial (87%)	TC286692	nucleotide binding		GRMZM2G460861_T01		946	0	-1.02457
9371	2216 Zea mays clone EL01N0527D07.d mRNA sequence	TC297894	nucleotide binding		GRMZM2G063676_T01		2204	0.23	-0.951891
41206	427 UP:Q9FUI0_MAIZE (Q9FUI0) Ribulose 1,5-bisphosphate carboxylase:oxygenase activase (Fragment), partial (40%)	BG462567	nucleotide binding		GRMZM2G162200_T02	C	426	1.87	-0.748819
18046	2616 UP:BIP3_MAIZE (O24581) Luminal binding protein 3 precursor (BiP3), complete	TC294145	nucleotide binding		GRMZM2G415007_T01		2355	0.64	-0.714256
5777	837 similar to GB:AAO64777.1:29028796:BT005842 At3g60210 (Arabidopsis thaliana), partial (65%)	TC287231	nucleotide binding		GRMZM2G050961_T01		774	2.37	-0.694026
44129	761 weakly similar to UP:O04240_VICFA (O04240) RNA- or ssDNA-binding protein (Fragment), partial (41%)	TC296536	nucleic acid binding	RNA binding	GRMZM2G078362_T01		761	0.26	-0.905785
35232	1480 UP:Q64HC0_MAIZE (Q64HC0) ASF:SF2-like pre-mRNA splicing factor SRP30, complete	TC306441	nucleic acid binding	RNA binding	GRMZM2G331811_T04		1417	0	-0.752874
2304	1092 weakly similar to UP:MSI1H_MOUSE (Q61474) RNA-binding protein Musashi homolog 1 (Musashi-1), partial (9%)	TC293502	nucleic acid binding		GRMZM2G060594_T02		1050	0.57	-0.862114
16896	555 weakly similar to UP:Y4844_ARATH (O49453) Protein At4g28440, partial (25%)	CV071591	nucleic acid binding						-0.751776
15190	625 similar to PRF:NP_199230.1:15241427:NP_199230 expressed protein (Arabidopsis thaliana), partial (9%)	TC284165	nucleic acid binding		GRMZM2G021470_T01		624	0.8	-0.587532
16459	1083 Zea mays clone Contig826.F mRNA sequence	TC288174	nuclease activity	RNA binding	GRMZM2G161274_T01		1075	0.19	-0.930563
41383	366 homologue to UP:Q5ZB07_ORYSA (Q5ZB07) Myosin heavy chain-like, partial (14%)	CF058716	motor activity	nucleotide binding					-0.663547
15823	838 similar to UP:O24180_ORYSA (O24180) Protein kinase, partial (41%)	TC281676	kinase activity	nucleotide binding	GRMZM2G113967_T01		847	0.84	-2.109
43657	574 similar to UP:Q7GC12_ORYSA (Q7GC12) Shaggy-related protein kinase gamma, partial (22%)	BE238581	kinase activity	nucleotide binding	GRMZM2G024151_T02		446	7.21	-1.27706
40458	839 weakly similar to UP:Q84U00_GOSHI (Q84U00) Ser-thr protein kinase (Fragment), partial (27%)	TC312632	kinase activity	nucleotide binding	GRMZM2G135359_T01		842	0.36	-1.08792
15304	864 similar to PRF:NP_175606.2:42562696:NP_175606 protein kinase family protein : peptidoglycan-binding LysM domain-containing protein (Arabidopsis thaliana), partial (26%)	TC301913	kinase activity	nucleotide binding	GRMZM2G159105_T01		862	0.23	-1.01949
23546	1525 weakly similar to UP:Q9FDV7_FAGSY (Q9FDV7) Protein kinase (PK) (Fragment), partial (66%)	TC292268	kinase activity	nucleotide binding	GRMZM2G474546_T03		1409	0.28	-0.926638
2925	923 similar to UP:Q8SA64_9ROSI (Q8SA64) NIMA-related protein kinase, partial (28%)	TC295579	kinase activity	nucleotide binding	GRMZM2G390345_T01		645	0.78	-0.906948
16596	674 weakly similar to GB:AAG28776.1:11066952:AF302112 CBL-interacting protein kinase 1 (Arabidopsis thaliana), partial (13%)	TC302532	kinase activity	nucleotide binding	GRMZM2G114575_T05		674	0.3	-0.842238
30105	1056 homologue to UP:SAPK4_ORYSA (Q5N942) Serine:threonine-protein kinase SAPK4 (Osmotic stress:abscisic acid-activated protein kinase 4) , partial (79%)	TC293289	kinase activity	nucleotide binding	GRMZM2G334791_T01		1033	0.87	-0.835952
27290	862 similar to UP:Q9FSG4_MEDSA (Q9FSG4) Wound-induced GSK-3-like protein (Fragment), partial (32%)	TC297691	kinase activity	nucleotide binding	GRMZM2G109624_T01		863	0	-0.796432
25403	859 UP:KADC_MAIZE (P43188) Adenylate kinase, chloroplast (ATP-AMP transphosphorylase) , partial (67%)	TC293520	kinase activity	nucleotide binding	GRMZM2G178192_T03		859	0.58	-0.721776
19611	691 homologue to UP:P93770_ORYSA (P93770) Serine:threonine protein kinase (Fragment) , partial (58%)	TC295023	kinase activity	nucleotide binding	GRMZM2G131853_T01		692	0.14	-0.713003
31610	623 similar to UP:Q8L741_ARATH (Q8L741) AT3g13690:MMM17_12, partial (13%)	CF626381	kinase activity	nucleotide binding	GRMZM2G142068_T01	C	486	0.21	-0.688174
15843	1496 weakly similar to UP:Q9FDV7_FAGSY (Q9FDV7) Protein kinase (PK) (Fragment), partial (65%)	TC292262	kinase activity	nucleotide binding	GRMZM2G474546_T03		1360	8.84	-0.675663
44135	758 gi|212723770|ref|NP_001132279.1|: hypothetical protein LOC100193715 [Zea mays] (IDPct:64.34/Score:197.2)	TC303587	kinase activity	nucleotide binding	GRMZM2G039922_T01		742	0.27	-0.669102
37416	780 weakly similar to PIR:T09903:T09903 serine:threonine-specific protein kinase homolog T22A6.230 (Arabidopsis thaliana), partial (47%)	TC291125	kinase activity	nucleotide binding	GRMZM2G075002_T01		780	0.13	-0.653557
23689	809 weakly similar to UP:POM1_SCHPO (Q09690) Dual specificity protein kinase pom1 , partial (5%)	TC283798	kinase activity	nucleotide binding	GRMZM2G068192_T02		802	0.62	-0.635692
32079	709 similar to GB:BAB55499.1:14090340:AP002972 putatative pyrophosphate--fructose-6-phosphate1 phosphotransferase (Oryza sativa (japonica cultivar-group)), partial (6%)	TC314747	kinase activity	nucleotide binding	GRMZM2G132069_T01		143	0.7	-0.612602
17269	956 gi|212722326|ref|NP_001132691.1|: hypothetical protein LOC100194169 [Zea mays] (IDPct:88.39/Score:214.9)	TC307602	kinase activity	nucleotide binding	GRMZM2G093316_T01		946	0.53	-0.610753
5540	1104 homologue to UP:P93425_ORYSA (P93425) TMK protein precursor , partial (27%)	TC287755	kinase activity	protein binding	GRMZM2G158359_T01		1106	1	-0.931688
32202	2154 similar to UP:P93425_ORYSA (P93425) TMK protein precursor , partial (59%)	TC287756	kinase activity	protein binding	GRMZM2G137788_T01		2142	3	-0.815463
8135	436 similar to UP:Q852I3_ORYSA (Q852I3) Gibberellin-induced receptor-like kinase TMK, partial (13%)	CD963070	kinase activity	protein binding	GRMZM2G137788_T01		442	1.61	-0.693808
35446	2340 homologue to PIR:T09891:T09891 dnaK-type molecular chaperone T22A6.110 (Arabidopsis thaliana), partial (88%)	TC311222	kinase activity	protein binding	GRMZM2G079668_T02		2339	0.3	-0.67286
24196	969 similar to GB:BAB92487.1:20804803:AP003303 receptor-like protein kinase-like (Oryza sativa (japonica cultivar-group)), partial (96%)	TC293344	kinase activity	protein binding	GRMZM2G339540_T02		914	0.22	-0.599865
18551	1628 similar to GB:BAD72351.1:55773813:AP003222 mitogen-activated protein kinase ERK1-like (Oryza sativa (japonica cultivar-group)), partial (61%)	TC300588	kinase activity	signal transducer activity	GRMZM2G122335_T02		1623	0	-0.83933
24347	1663 similar to UP:PGKH_WHEAT (P12782) Phosphoglycerate kinase, chloroplast precursor , partial (71%)	TC286065	kinase activity		GRMZM2G083016_T01		1594	0.19	-0.772757
25442	1082 gi|226529008|ref|NP_001147976.1|: 6-phosphofructokinase 2 [Zea mays] (IDPct:96.6/Score:456.8)	TC290165	kinase activity		GRMZM2G132069_T02		1082	0.09	-0.726465
15028	1184 Zea mays clone Contig339.F mRNA sequence	TC297323	kinase activity		GRMZM2G061442_T01		1157	5.41	-0.642924
7418	975 similar to UP:Q4LDR0_LYCES (Q4LDR0) Heat shock protein, partial (18%)	TC306975	hydrolase activity	nucleotide binding	GRMZM2G130121_T01		975	0	-0.871161
5190	543 similar to UP:Q4LDR0_LYCES (Q4LDR0) Heat shock protein, partial (15%)	TC312681	hydrolase activity	nucleotide binding	GRMZM2G130121_T01		448	0.67	-0.760062
626	1421 similar to UP:Q4LDR0_LYCES (Q4LDR0) Heat shock protein, partial (47%)	TC312682	hydrolase activity	nucleotide binding	GRMZM2G130121_T01		1421	1.34	-0.711768
32860	619 homologue to UP:Q5Z9S8_ORYSA (Q5Z9S8) PDR-like ABC transporter, partial (9%)	BM332843	hydrolase activity	nucleotide binding	GRMZM2G366146_T01	C	618	0.48	-0.632232
40714	866 weakly similar to PRF:NP_194536.2:42567204:NP_194536 AFG1-like ATPase family protein (Arabidopsis thaliana), partial (20%)	TC287301	hydrolase activity	nucleotide binding	GRMZM2G164649_T03		873	1.15	-0.600978
39774	3103 UP:Q9S822_MAIZE (Q9S822) Heat shock protein HSP101 (Heat shock protein 101), complete	TC287858	hydrolase activity	protein binding	GRMZM2G360681_T01		3084	0.62	-2.65787
18392	780 homologue to UP:Q8S3I9_WHEAT (Q8S3I9) D1 protease precursor (Fragment), partial (44%)	TC307660	hydrolase activity	protein binding	GRMZM2G379002_T01		780	0.13	-1.53103
15112	1095 similar to UP:Q8VYJ7_ARATH (Q8VYJ7) At2g25140:F13D4.100, partial (27%)	TC283439	hydrolase activity	protein binding	GRMZM2G060561_T01		1095	0.64	-1.27646
23735	744 similar to UP:Q8VYJ7_ARATH (Q8VYJ7) At2g25140:F13D4.100, partial (26%)	TC303244	hydrolase activity	protein binding	GRMZM2G060561_T02		744	0.54	-1.09824
39007	2629 weakly similar to UP:O65836_LYCES (O65836) P69F protein , partial (44%)	TC287191	hydrolase activity	protein binding	GRMZM2G106401_T01	C	2629	0	-1.05707
12608	744 similar to PIR:T10585:T10585 serine proteinase homolog F9F13.80 (Arabidopsis thaliana), partial (9%)	TC302346	hydrolase activity	protein binding	GRMZM2G052365_T01		723	7.77	-0.869276
405	2750 similar to GB:AAR87229.1:40538972:AC133860 putaive subtilisin-like proteinase (Oryza sativa (japonica cultivar-group)), partial (79%)	TC305186	hydrolase activity	protein binding	GRMZM2G091578_T01		2744	0.44	-0.785977
16647	722 similar to UP:Q9LF37_ARATH (Q9LF37) ClpB heat shock protein-like, partial (20%)	DR968591	hydrolase activity	protein binding	GRMZM2G162968_T01		721	5.41	-0.709748
18014	2496 weakly similar to UP:Q5ZBR8_ORYSA (Q5ZBR8) Subtilisin-like serine proteinase, partial (64%)	TC313534	hydrolase activity	protein binding	GRMZM2G145589_T01		2493	0	-0.670437
7491	773 similar to UP:Q4LDR0_LYCES (Q4LDR0) Heat shock protein, partial (13%)	TC306976	hydrolase activity	protein binding	GRMZM2G162968_T01		734	0.14	-0.611033
13181	656 similar to UP:Q9AT33_DAUCA (Q9AT33) Endoxyloglucan transferase, partial (20%)	TC283598	hydrolase activity	transferase activity	GRMZM2G039919_T03		654	0.46	-0.598481
41965	2607 homologue to UP:Q7XZS5_9POAL (Q7XZS5) Soluble acid invertase (Fragment) , partial (94%)	TC286985	hydrolase activity	transporter activity	GRMZM2G089836_T01		2607	0.08	-2.46518
22728	1362 gi|212274355|ref|NP_001130647.1|: hypothetical protein LOC100191748 [Zea mays] (IDPct:100/Score:679.9)	TC281911	hydrolase activity	transporter activity	GRMZM2G070825_T01		1363	0	-1.0858
28127	1571 similar to UP:VATC_ARATH (Q9SDS7) Vacuolar ATP synthase subunit C (V-ATPase C subunit) (Vacuolar proton pump C subunit) , partial (95%)	TC304841	hydrolase activity	transporter activity	GRMZM2G128995_T01		1528	0.52	-0.802662
41732	997 similar to UP:Q6NLC1_ARATH (Q6NLC1) At1g54350, partial (11%)	TC307336	hydrolase activity	transporter activity	GRMZM2G074103_T01		650	0.46	-0.584028
3284	960 homologue to UP:Q07556_WHEAT (Q07556) Beta glucanase precursor (Fragment) , partial (50%)	TC294588	hydrolase activity		GRMZM2G137535_T02		942	0.21	-1.55183
14810	1826 Zea mays clone Contig625 mRNA sequence	TC311199	hydrolase activity		GRMZM2G042008_T01		1817	0.11	-1.09281
31674	1684 Zea mays clone EL01T0402D04.d mRNA sequence	TC306062	hydrolase activity		GRMZM2G015973_T02		1651	0.24	-1.08527
20842	591 homologue to UP:Q5XUV6_WHEAT (Q5XUV6) 20S proteasome beta 5 subunit, partial (43%)	TC280199	hydrolase activity		GRMZM2G102596_T03		398	0	-1.07858
12213	2248 homologue to UP:Q8GSB5_ORYSA (Q8GSB5) Nucleoid DNA-binding-like protein, partial (92%)	TC293211	hydrolase activity		GRMZM2G036134_T01		2248	0	-0.917652
17890	981 weakly similar to UP:Q9XH69_PRUAR (Q9XH69) Beta-amylase (Fragment), partial (21%)	TC309027	hydrolase activity		GRMZM2G082034_T01		664	8.4	-0.888728
19060	769 similar to UP:Q9FGY1_ARATH (Q9FGY1) Xylosidase, partial (6%)	TC303967	hydrolase activity		GRMZM2G146192_T02		768	0.26	-0.867166
27288	913 similar to UP:PPA1_LYCES (P27061) Acid phosphatase 1 precursor (Apase-1(1)) , partial (62%)	TC305343	hydrolase activity						-0.836518
42559	697 similar to PRF:NP_172830.1:15222942:NP_172830 calcineurin-like phosphoesterase family protein (Arabidopsis thaliana), partial (8%)	DT647114	hydrolase activity		GRMZM2G138698_T03		697	0	-0.820905
3754	1255 Zea mays clone P64M87-118 AFLP fragment, mRNA sequence	TC289508	hydrolase activity						-0.777729
5457	1543 weakly similar to UP:Q8IP68_DROME (Q8IP68) CG31813-PA, partial (16%)	TC311042	hydrolase activity		GRMZM2G391795_T01		1543	0.06	-0.768013
38153	1672 similar to UP:Q9ZP04_TROMA (Q9ZP04) Alpha-D-xylosidase precursor, partial (34%)	TC281806	hydrolase activity		GRMZM2G009282_T01		1585	0.82	-0.74724
10780	1718 gi|226529385|ref|NP_001152298.1|: gibberellin receptor GID1L2 [Zea mays] (IDPct:96.05/Score:629)	TC280894	hydrolase activity		GRMZM2G437215_T01		1708	0	-0.702961
33490	1074 weakly similar to UP:Q5J7N0_AGAAM (Q5J7N0) GSDL-motif lipase, partial (55%)	TC285855	hydrolase activity		GRMZM2G099802_T01		1071	2.61	-0.699252
39574	1691 homologue to UP:PPX2_ARATH (P48528) Serine:threonine protein phosphatase PP-X isozyme 2 , complete	TC293568	hydrolase activity		GRMZM2G180691_T01		1683	0	-0.668051
24323	1677 Zea mays clone Contig404.F mRNA sequence	TC283477	hydrolase activity		GRMZM2G096363_T01		1675	0.54	-0.647594
28484	847 similar to UP:Q9AXL6_MUSAC (Q9AXL6) Beta-glucosidase (Fragment), partial (34%)	DT939105	hydrolase activity		GRMZM2G376416_T06		847	0	-0.645522
43916	1263 similar to UP:Q8LFN4_ARATH (Q8LFN4) Transfactor-like protein, partial (20%)	TC297101	hydrolase activity		GRMZM2G117854_T03		47	2.13	-0.632999
37680	1631 Zea mays clone Contig461 mRNA sequence	TC310300	hydrolase activity		GRMZM2G173943_T02		1624	0	-0.61919
34480	621 similar to UP:Q6AVV5_ORYSA (Q6AVV5) Isoamylase N-terminal domain containing protein, partial (12%)	TC296906	hydrolase activity		GRMZM2G122274_T01	C	359	2.51	-0.618228
49	679 similar to UP:Q6AVV5_ORYSA (Q6AVV5) Isoamylase N-terminal domain containing protein, partial (27%)	TC302530	hydrolase activity		GRMZM2G104501_T01		679	0.15	-0.615778
30134	871 weakly similar to UP:Q7XAF8_BRANA (Q7XAF8) Papillar cell-specific pectin methylesterase-like protein, partial (24%)	TC282879	enzyme regulator activity	hydrolase activity	GRMZM2G112984_T01		828	0.6	-0.585378
33183	524 similar to PRF:NP_850566.1:30682028:NP_850566 Aha1 domain-containing protein (Arabidopsis thaliana), partial (41%)	CD568693	enzyme regulator activity	protein binding	GRMZM2G038108_T01	C	526	0	-1.94193
10918	1445 Zea mays clone Contig188.F mRNA sequence	TC305946	enzyme regulator activity	protein binding	GRMZM2G021816_T01		1408	0	-1.49634
35258	1387 homologue to UP:Q5DPX8_9POAL (Q5DPX8) GrpE2, complete	TC282180	enzyme regulator activity	protein binding	GRMZM2G344933_T01		1179	0.17	-1.02912
38074	619 homologue to UP:Q9M7N5_MAIZE (Q9M7N5) MFP1 attachment factor 1, partial (77%)	TC307539	DNA binding	nucleotide binding	GRMZM2G411084_T01		605	0.33	-1.29629
23700	1236 similar to UP:Q9FRY7_MAIZE (Q9FRY7) Histidine kinase 1, partial (24%)	TC309039	DNA binding	nucleotide binding	GRMZM2G039696_T02		762	2.63	-0.580874
29268	1214 similar to PRF:NP_187100.1:15229308:NP_187100 RNA recognition motif (RRM)-containing protein (Arabidopsis thaliana), partial (55%)	TC282722	DNA binding	receptor activity	GRMZM2G125529_T01		1214	0.16	-1.43859
10736	2864 similar to UP:Q8W103_ARATH (Q8W103) AT5g63950:MBM17_5, partial (36%)	TC288088	DNA binding	receptor activity	GRMZM2G138125_T01		2013	0.05	-1.17399
15242	614 gi|226509318|ref|NP_001149103.1|: DNA binding protein [Zea mays] (IDPct:100/Score:88.58)	TC287953	DNA binding	receptor activity	GRMZM2G124540_T01		614	0.16	-0.777251
33211	710 gi|115461855|ref|NP_001054527.1|: Os05g0126400 [Oryza sativa (japonica cultivar-group)] (IDPct:50.66/Score:177.6)	TC308569	DNA binding	receptor activity	GRMZM2G089406_T01	C	690	0.58	-0.601685
10294	818 similar to PRF:NP_027544.1:18395562:NP_027544 myb family transcription factor (Arabidopsis thaliana), partial (14%)	TC287954	DNA binding	receptor activity	GRMZM2G124540_T01		716	0.55	-0.588342
26246	1341 Zea mays clone Contig255 mRNA sequence	TC310550	DNA binding	structural molecule activity	GRMZM2G164020_T02		1320	1.61	-1.37372
21855	1212 UP:Q8W120_MAIZE (Q8W120) Histone H1-like protein, complete	TC280133	DNA binding	structural molecule activity	GRMZM2G401308_T04		1210	0.5	-0.969358
4623	726 similar to UP:Q52MY7_ORYSA (Q52MY7) Heat shock protein 41, partial (14%)	TC292007	DNA binding	transcription factor activity	GRMZM2G003489_T01		610	0.49	-4.63197
41606	830 similar to UP:Q52MY7_ORYSA (Q52MY7) Heat shock protein 41, partial (44%)	CO447238	DNA binding	transcription factor activity	GRMZM2G003489_T02		785	1.79	-2.67223
9037	1697 gi|226508886|ref|NP_001152291.1|: stachyose synthase [Zea mays] (IDPct:98.9/Score:884)	TC294348	DNA binding	transcription factor activity	GRMZM2G311756_T02		1629	0.86	-1.37582
22985	737 weakly similar to UP:Q84NI6_CUCME (Q84NI6) Alkaline alpha galactosidase II, partial (26%)	DN207734	DNA binding	transcription factor activity	GRMZM2G311756_T02		449	1.56	-1.35737
2873	1521 Zea mays clone EL01N0427E10.d mRNA sequence	TC307608	DNA binding	transcription factor activity	GRMZM2G098696_T01		1512	0.07	-1.3087
8353	1638 similar to PRF:NP_174338.2:30691791:NP_174338 CCAAT-binding transcription factor (CBF-B:NF-YA) family protein (Arabidopsis thaliana), partial (38%)	TC294340	DNA binding	transcription factor activity	GRMZM2G104396_T01		1487	0	-1.21247
4215	1019 similar to GB:AAQ23060.1:33591106:AY344488 heat shock factor RHSF6 (Oryza sativa (japonica cultivar-group)), partial (32%)	TC289946	DNA binding	transcription factor activity	GRMZM2G010871_T03		1004	0.2	-1.21063
14458	2118 similar to UP:O22208_ARATH (O22208) BZIP family transcription factor, partial (23%)	TC287871	DNA binding	transcription factor activity	GRMZM2G060109_T01		2118	0.09	-0.901274
5999	1058 similar to GB:AAQ23059.1:33591104:AY344487 heat shock factor RHSF5 (Oryza sativa (japonica cultivar-group)), partial (43%)	TC307568	DNA binding	transcription factor activity	GRMZM2G125969_T01		1055	0	-0.88272
9460	1581 similar to UP:Q69QJ5_ORYSA (Q69QJ5) WRINKLED1-like protein, partial (51%)	TC283957	DNA binding	transcription factor activity	GRMZM2G141219_T04		1247	0.56	-0.858334
18074	908 UP:Q41891_MAIZE (Q41891) ZEM1 (Fragment), complete	TC299564	DNA binding	transcription factor activity	GRMZM2G359952_T02		249	8.23	-0.693792
13819	585 gi|226499712|ref|NP_001147710.1|: bZIP transcription factor [Zea mays] (IDPct:75/Score:96.29)	TC301721	DNA binding	transcription factor activity	GRMZM2G073892_T02		377	0	-0.596991
19828	1339 similar to UP:Q6Q502_ORYSA (Q6Q502) Homeodomain leucine zipper protein 16, partial (24%)	TC308447	DNA binding	transcription regulator activity	GRMZM2G002915_T02		1339	0.3	-0.768946
1281	1089 similar to UP:Q6YS35_ORYSA (Q6YS35) Auxin efflux carrier protein-like, partial (68%)	TC313216	DNA binding	transferase activity	GRMZM2G112598_T01		978	5.3	-1.16557
28424	863 similar to UP:Q8S4Q2_9FABA (Q8S4Q2) Ethylene-responsive transciptional coactivator-like protein, partial (88%)	TC302397	DNA binding		GRMZM2G051135_T01		768	2.73	-4.8793
29996	1465 similar to UP:Q6SQN4_ORYSA (Q6SQN4) Circadian oscillator component, partial (44%)	TC280202	DNA binding		GRMZM2G475611_T01		728	1.92	-1.24672
7729	915 gi|226528934|ref|NP_001146835.1|: MYB-like protein E1 [Zea mays] (IDPct:98.73/Score:334.3)	TC302156	DNA binding		GRMZM2G145041_T01		914	0	-1.23429
26177	1348 weakly similar to UP:Q8LQP7_ORYSA (Q8LQP7) OsNAC protein-like, partial (22%)	TC308056	DNA binding		GRMZM2G163843_T01		1348	0.07	-1.21382
13824	1365 similar to PRF:NP_198542.1:15240172:NP_198542 myb family transcription factor (Arabidopsis thaliana), partial (41%)	TC295313	DNA binding		GRMZM2G145041_T01		1369	0.59	-1.08999
29244	754 UP:Q53WV5_ORYSA (Q53WV5) Histone 3, complete	TC298216	DNA binding		GRMZM2G355773_T01		728	0	-0.793577
1773	1081 similar to UP:HA22A_ARATH (Q9S7V4) HVA22-like protein a (AtHVA22a), partial (65%)	TC287707	DNA binding		GRMZM2G047860_T01		822	6.33	-0.781544
35842	920 homologue to UP:Q6ZL43_ORYSA (Q6ZL43) Histone H2A, complete	TC292101	DNA binding		GRMZM2G041381_T01		907	0.55	-0.772319
9455	1187 weakly similar to UP:K2C1_HUMAN (P04264) Keratin, type II cytoskeletal 1 (Cytokeratin 1) (K1) (CK 1) (67 kDa cytokeratin) (Hair alpha protein), partial (3%)	TC294469	DNA binding		GRMZM2G151434_T01		1138	0.53	-0.695131
39058	822 homologue to UP:Q8CGN9_MOUSE (Q8CGN9) Histone protein Hist2h3c1 (H3 histone, family 2), partial (78%)	TC298170	DNA binding		GRMZM2G118355_T03		812	0.49	-0.650212
18238	777 R2R3MYB-domain protein	TC287031	DNA binding		GRMZM2G048910_T01		777	0	-0.614467
42359	1594 similar to UP:Q8S9H6_ANTMA (Q8S9H6) MYB-like transcription factor DVL1, partial (52%)	TC285712	DNA binding		GRMZM2G125522_T01		1594	0	-0.610115
14222	1147 homologue to UP:Q7X7E8_WHEAT (Q7X7E8) Cyclophilin (Fragment), partial (75%)	TC299503	catalytic activity	DNA binding	GRMZM2G084521_T01		1055	0.09	-0.836703
42333	1617 homologue to UP:Q6IV73_MAIZE (Q6IV73) Protein phosphatase 2C, complete	TC304771	catalytic activity	hydrolase activity	GRMZM2G166035_T01		1423	6.77	-0.582057
1576	1703 homologue to UP:Q8W0T4_SORBI (Q8W0T4) Tryptophan synthase beta-subunit, complete	TC287704	catalytic activity	lipid binding	GRMZM2G169593_T01		1703	0.06	-0.837267
40375	1853 similar to UP:Q9FFW8_ARATH (Q9FFW8) Tryptophan synthase beta chain, partial (75%)	TC289357	catalytic activity	lipid binding	GRMZM2G054465_T01		1853	0.27	-0.793584
25239	1908 homologue to UP:Q8LJJ2_ORYSA (Q8LJJ2) Threonine synthase-like, partial (91%)	TC293105	catalytic activity	lipid binding	GRMZM2G050570_T01		1908	0.26	-0.604743
8880	961 similar to UP:Q5S1S6_WHEAT (Q5S1S6) Peroxiredoxin Q, partial (91%)	TC306534	catalytic activity	molecular_function	GRMZM2G012276_T02		958	0	-0.686318
5799	679 weakly similar to UP:Q6K4N7_ORYSA (Q6K4N7) Amino acid transporter-like, partial (33%)	TC304284	catalytic activity	nucleotide binding	GRMZM2G134888_T01		686	0.29	-2.37215
14016	1251 weakly similar to PRF:NP_683570.1:22331117:NP_683570 alanyl-tRNA synthetase-related (Arabidopsis thaliana), partial (61%)	TC283854	catalytic activity	nucleotide binding	GRMZM2G140754_T01		1247	0.16	-1.2194
34774	1052 cytokinin oxidase 3 [Zea mays]	TC284380	catalytic activity	nucleotide binding	GRMZM2G167220_T02		1043	0.1	-0.990886
27429	836 similar to PRF:NP_850312.1:30687791:NP_850312 amino acid transporter family protein (Arabidopsis thaliana), partial (22%)	TC284054	catalytic activity	nucleotide binding	GRMZM2G134888_T01		836	0	-0.962798
26099	522 similar to PRF:NP_188893.1:15228776:NP_188893 expressed protein (Arabidopsis thaliana), partial (65%)	TC308180	catalytic activity	nucleotide binding	GRMZM2G383735_T01		327	0	-0.835068
41797	974 similar to UP:Q6H8G5_ORYSA (Q6H8G5) Transferase-like, partial (41%)	TC284296	catalytic activity	nucleotide binding	GRMZM2G038243_T03		902	0.78	-0.832068
32870	874 similar to UP:Q5EI63_TRIMO (Q5EI63) Quinone reductase 2, partial (92%)	TC299714	catalytic activity	nucleotide binding	GRMZM2G082792_T01		687	0.44	-0.795313
41877	2184 similar to UP:SYC_HUMAN (P49589) Cysteinyl-tRNA synthetase (Cysteine--tRNA ligase) (CysRS) , partial (12%)	TC299986	catalytic activity	nucleotide binding	GRMZM2G351467_T02		2149	0.28	-0.635145
40429	478 similar to UP:Q8W4A1_ARATH (Q8W4A1) SUDD-like protein (Fragment), partial (20%)	TC283981	catalytic activity	nucleotide binding	GRMZM2G120329_T02		476	0.42	-0.635043
36135	562 similar to UP:Q45KX6_HORVU (Q45KX6) Chloroplast Mg-chelatase subunit XANTHA-G precursor, partial (22%)	BG317170	catalytic activity	nucleotide binding	GRMZM2G043453_T02		562	0.53	-0.589323
1455	443 similar to PRF:NP_179417.1:15224138:NP_179417 cytidylyltransferase domain-containing protein (Arabidopsis thaliana), partial (38%)	TC303862	catalytic activity	transferase activity					-0.94999
1642	2093 similar to UP:Q8VYJ5_ARATH (Q8VYJ5) At1g68530:T26J14_10, partial (97%)	TC299275	catalytic activity	transferase activity	GRMZM2G164974_T02		2088	0.1	-0.695273
15790	1438 weakly similar to UP:Q8H146_ARATH (Q8H146) Putatative tyrosine aminotransferase, partial (39%)	TC282900	catalytic activity	transferase activity	GRMZM2G006480_T01		1188	0.25	-0.682612
39310	584 weakly similar to UP:Q8W1N2_ORYSA (Q8W1N2) CSLE1 (Fragment), partial (38%)	CF627793	catalytic activity	transferase activity	GRMZM2G014558_T01	C	362	2.21	-0.581806
43374	1166 similar to PRF:NP_189060.2:22331303:NP_189060 expressed protein (Arabidopsis thaliana), partial (27%)	TC282973	catalytic activity	transporter activity					-1.08434
20653	592 similar to PRF:NP_189060.2:22331303:NP_189060 expressed protein (Arabidopsis thaliana), partial (14%)	AW497862	catalytic activity	transporter activity					-0.714467
39496	1453 UP:Q9FQ77_MAIZE (Q9FQ77) Indole-3-glycerol phosphate lyase, complete	TC282072	catalytic activity		GRMZM2G015892_T01		1452	0.55	-2.08697
33147	774 homologue to UP:Q5N8H1_ORYSA (Q5N8H1) Hydrolase-like protein, partial (30%)	TC296493	catalytic activity		GRMZM2G007160_T02		677	0.74	-1.23546
6344	903 homologue to UP:Q94F47_ARATH (Q94F47) At1g64230:F22C12_17 (Ubiquitin conjugating enzyme UBC9A) (Ubiquitinating enzyme), complete	TC305829	catalytic activity		GRMZM2G156517_T01		880	2.14	-1.22343
8177	703 similar to UP:FAD3C_RICCO (P48619) Omega-3 fatty acid desaturase, chloroplast precursor , partial (27%)	DR966974	catalytic activity		GRMZM2G129209_T01	C	703	0.57	-1.10315
13659	692 weakly similar to PRF:NP_187580.1:15232739:NP_187580 hydrolase, alpha:beta fold family protein (Arabidopsis thaliana), partial (14%)	TC289197	catalytic activity		GRMZM2G118979_T01		694	0.87	-0.976884
37862	747 similar to GB:AAH07693.1:14043400:BC007693 peptidylprolyl isomerase-like protein 3, isoform PPIL3b (Homo sapiens), partial (94%)	TC312483	catalytic activity		GRMZM2G118687_T01		744	0	-0.915097
42664	858 homologue to UP:Q5N8H1_ORYSA (Q5N8H1) Hydrolase-like protein, partial (50%)	TC314340	catalytic activity		GRMZM2G007160_T02		857	0.23	-0.806215
23977	1065 similar to GB:AAW32557.1:57014072:AY848920 FAD8 (Oryza sativa (japonica cultivar-group)), partial (54%)	TC314664	catalytic activity		GRMZM2G129209_T01		1067	0	-0.796203
19013	808 similar to UP:Q6RJ32_9LILI (Q6RJ32) Fructose-bisphosphate aldolase , partial (68%)	TC304992	catalytic activity		GRMZM2G345493_T01		807	0.37	-0.772372
43104	939 similar to PRF:NP_192203.1:15236223:NP_192203 oxidoreductase, 2OG-Fe(II) oxygenase family protein (Arabidopsis thaliana), partial (8%)	TC294081	catalytic activity		GRMZM2G060079_T04		940	0.11	-0.759522
24938	858 similar to PRF:NP_197654.1:15242927:NP_197654 phosphoglycerate:bisphosphoglycerate mutase family protein (Arabidopsis thaliana), partial (41%)	DR814872	catalytic activity		GRMZM2G051697_T01		860	0.23	-0.743744
22090	402 similar to UP:TPIC_SECCE (P46225) Triosephosphate isomerase, chloroplast precursor (TIM) (Triose-phosphate isomerase) , partial (22%)	CD988330	catalytic activity		GRMZM2G002807_T01		403	7.21	-0.696361
10277	1017 weakly similar to PRF:NP_180199.3:42569342:NP_180199 expressed protein (Arabidopsis thaliana), partial (38%)	TC281327	catalytic activity		GRMZM2G005265_T01		1015	1.38	-0.652295
14457	840 similar to UP:Q5JLM9_ORYSA (Q5JLM9) Hydrolase-like, partial (65%)	TC308021	catalytic activity		GRMZM2G025659_T01		596	0.5	-0.645102
6555	1054 Zea mays clone EL01N0551B05.c mRNA sequence	TC294082	catalytic activity		GRMZM2G145914_T01		1047	0.19	-0.643992
30588	736 weakly similar to UP:SAP1_YEAST (P39955) SAP1 protein, partial (4%)	TC308039	catalytic activity		GRMZM2G479703_T01		556	0.18	-0.642165
2376	2098 weakly similar to UP:Q7XJJ7_ARATH (Q7XJJ7) N-acylethanolamine amidohydrolase, partial (31%)	TC288397	catalytic activity						-0.629929
6267	1576 Zea mays clone EL01N0403D03.c mRNA sequence	TC281757	catalytic activity		GRMZM2G169516_T02		1573	0.25	-0.593138
17365	805 similar to UP:Q5QLP3_ORYSA (Q5QLP3) Galactosyltransferase-like, partial (20%)	TC302377	carbohydrate binding	transferase activity	GRMZM2G149935_T01		783	0.89	-1.12993
29808	872 similar to GB:AAQ83694.1:34979117:AY359964 pseudo-response regulator protein (Oryza sativa (indica cultivar-group)), partial (28%)	TC315492	carbohydrate binding		GRMZM2G005732_T03		820	0.49	-0.628262
393	2245 UP:INO1_MAIZE (Q9FPK7) Inositol-3-phosphate synthase (Myo-inositol-1-phosphate synthase) (MI-1-P synthase) (IPS) , complete	TC280273	binding	catalytic activity	GRMZM2G155242_T01		2233	0.54	-1.84345
43446	1286 similar to UP:Q8VXP2_9ASPA (Q8VXP2) Beta-carotene hydroxylase, partial (52%)	TC294128	binding	catalytic activity	GRMZM2G163683_T02		1286	0.08	-1.72744
33127	1398 Zea mays clone EL01N0422F11.c mRNA sequence	TC280139	binding	catalytic activity	GRMZM2G323679_T01		1386	0.07	-1.35811
32161	2195 UP:Q6RBX9_MAIZE (Q6RBX9) Glossy1 protein, complete	TC287485	binding	catalytic activity	GRMZM2G114642_T01		2189	0.32	-1.24984
16786	428 similar to UP:Q41728_MAIZE (Q41728) Carbonic anhydrase , partial (15%)	BM380385	binding	catalytic activity	GRMZM2G109708_T01	C	418	7.42	-0.979767
42717	2171 homologue to GB:AAG40328.1:11762100:AF323175 myo-inositol 1-phosphate synthase (Zea mays), complete	TC280275	binding	catalytic activity	GRMZM2G004528_T03		2070	0.78	-0.971193
13029	1385 gi|226531556|ref|NP_001140897.1|: hypothetical protein LOC100272974 [Zea mays] (IDPct:100/Score:691.8)	TC300397	binding	catalytic activity	GRMZM2G156227_T01		1385	0.29	-0.940667
40735	2216 UP:HMDH_MAIZE (O24594) 3-hydroxy-3-methylglutaryl-coenzyme A reductase (HMG-CoA reductase) , complete	TC306973	binding	catalytic activity	GRMZM2G393337_T02		2232	0	-0.918305
39104	954 homologue to UP:HEM1_ORYSA (O48674) Glutamyl-tRNA reductase, chloroplast precursor (GluTR) , partial (28%)	TC293462	binding	catalytic activity	GRMZM2G107402_T01		793	8.11	-0.795533
22994	742 homologue to UP:HEM1_ORYSA (O48674) Glutamyl-tRNA reductase, chloroplast precursor (GluTR) , partial (23%)	TC293464	binding	catalytic activity	GRMZM2G107402_T01		738	0	-0.702454
36951	516 homologue to UP:Q5FB28_MAIZE (Q5FB28) Chloroplastic iron-superoxide dismutase precursor , partial (36%)	AI942109	binding	catalytic activity	GRMZM2G173628_T03	C	170	5.29	-0.688152
26628	974 gi|226504650|ref|NP_001142422.1|: hypothetical protein LOC100274598 [Zea mays] (IDPct:59.12/Score:156)	TC293908	binding	catalytic activity	GRMZM2G034526_T03		974	0	-0.672281
45207	1225 homologue to UP:Q656T5_ORYSA (Q656T5) Oxidoreductase-like, partial (86%)	TC294361	binding	catalytic activity	GRMZM2G128987_T01		506	1.39	-0.642312
23073	1585 GB:U37428.1:AAB87597.1 gl1	NP003560	binding	catalytic activity	GRMZM2G114642_T02		1568	0.19	-0.621823
19439	1560 weakly similar to UP:Q9LUF1_ARATH (Q9LUF1) 11-beta-hydroxysteroid dehydrogenase-like (AT5g50700:MFB16_9), partial (52%)	TC292182	binding	catalytic activity	GRMZM2G009188_T01		1566	0.26	-0.586948
20034	911 similar to PRF:NP_974931.1:42573670:NP_974931 haloacid dehalogenase-like hydrolase family protein (Arabidopsis thaliana), partial (22%)	TC306702	binding	hydrolase activity	GRMZM2G111164_T02		881	0.45	-0.762108
31291	2746 UP:Q41742_MAIZE (Q41742) Su1p (Fragment) , complete	TC293448	binding	hydrolase activity	GRMZM2G138060_T01		2741	0.07	-0.679546
20517	1469 similar to UP:Q9JKL0_MOUSE (Q9JKL0) GRP1-associated scaffold protein GRASP (GRP1 (General receptor for phosphoinositides 1)-associated scaffold protein), partial (6%)	TC312910	binding	lipid binding	GRMZM2G132461_T02		1461	0.75	-0.69289
21918	581 similar to UP:Q69TG9_ORYSA (Q69TG9) Glycine-rich protein-like, partial (72%)	TC302489	binding	molecular_function	GRMZM2G174048_T01		578	0.69	-1.23672
42222	663 gi|212275716|ref|NP_001130688.1|: hypothetical protein LOC100191791 [Zea mays] (IDPct:54.48/Score:157.9)	BM074489	binding	molecular_function	GRMZM2G009232_T01	C	684	0	-1.23346
38304	965 similar to UP:Q5U1H0_ORYSA (Q5U1H0) Class III peroxidase 123 precursor , partial (61%)	TC299246	binding	molecular_function	GRMZM2G136534_T02		963	0	-1.07554
14801	794 similar to UP:PLAS_ORYSA (P20423) Plastocyanin, chloroplast precursor, partial (98%)	TC279243	binding	molecular_function	GRMZM2G071450_T02		791	0.25	-0.878511
72	812 homologue to PIR:A00049:CCZM cytochrome c - maize (Zea mays), complete	TC298355	binding	molecular_function	GRMZM2G070199_T01		718	0.7	-0.7917
36350	710 similar to UP:Q5VMP8_ORYSA (Q5VMP8) Cytochrome P450 monooxygenase CYP72A16-like protein, partial (47%)	DT644611	binding	molecular_function	GRMZM2G138750_T01	C	710	0.28	-0.675453
12721	1326 similar to UP:Q45TE3_TOBAC (Q45TE3) Senescence-associated protein, partial (26%)	TC298656	binding	molecular_function	GRMZM2G048085_T04		564	0.53	-0.589868
6462	693 weakly similar to UP:Q9FFU0_ARATH (Q9FFU0) Similarity to polyadenylate-binding protein 5, partial (22%)	TC311795	binding	nucleic acid binding	GRMZM2G069678_T01		685	8.64	-0.952093
28263	655 gi|226500396|ref|NP_001140295.1|: hypothetical protein LOC100272340 [Zea mays] (IDPct:100/Score:220.7)	TC301984	binding	nucleic acid binding	GRMZM2G148090_T01		651	0	-0.703629
8927	2018 weakly similar to UP:Q9LMR3_ARATH (Q9LMR3) F7H2.5 protein (Arogenate dehydrogenase isoform 2) , partial (63%)	TC279560	binding	nucleic acid binding	GRMZM2G324297_T02		1258	0	-0.698829
30899	1938 weakly similar to UP:O23024_ARATH (O23024) T1G11.14 protein (Flavin-containing monooxygenase YUCCA3) (At1g04610), partial (67%)	TC307849	binding	nucleotide binding	GRMZM2G132489_T01		1948	1.03	-1.34682
36305	830 weakly similar to UP:Q9ARG2_SOYBN (Q9ARG2) Amino acid transporter, partial (33%)	TC296964	binding	nucleotide binding	GRMZM2G096407_T01		820	0.12	-0.982765
33731	871 weakly similar to UP:Q84QD5_TOBAC (Q84QD5) Avr9:Cf-9 rapidly elicited protein 74, partial (22%)	TC314552	binding	nucleotide binding	GRMZM2G055052_T01		871	0	-0.885182
30862	850 similar to PRF:NP_195303.2:22329194:NP_195303 protein kinase family protein (Arabidopsis thaliana), partial (25%)	TC295991	binding	nucleotide binding	GRMZM2G160922_T02		838	0.48	-0.783623
27362	585 similar to PRF:NP_850781.1:30681498:NP_850781 ABC transporter family protein (Arabidopsis thaliana), partial (26%)	TC313709	binding	nucleotide binding	GRMZM2G028070_T01		585	0.34	-0.687381
10448	1790 Zea mays clone EL01N0517E05.d mRNA sequence	TC313368	binding	nucleotide binding	GRMZM2G168858_T01		1813	1.24	-0.637368
4525	938 similar to PRF:NP_568169.1:18415230:NP_568169 ABC transporter family protein (Arabidopsis thaliana), partial (9%)	TC286442	binding	nucleotide binding	GRMZM2G028070_T02	C	688	0.15	-0.615867
11441	2752 UP:Q6Y2W9_MAIZE (Q6Y2W9) Atypical receptor-like kinase MARK, complete	TC280646	binding	protein binding	GRMZM2G023110_T01		2745	0.44	-0.662035
4198	1509 similar to PRF:NP_567039.1:18410530:NP_567039 zinc finger (C3HC4-type RING finger) family protein (Arabidopsis thaliana), partial (30%)	TC288196	binding	protein binding	GRMZM2G164358_T01		1521	0.4	-0.636126
9930	561 gi|226491798|ref|NP_001148476.1|: inhibitor of apoptosis-like protein [Zea mays] (IDPct:62.5/Score:95.9)	DT945177	binding	protein binding	GRMZM2G368047_T01		561	0.71	-0.633953
31635	971 Zea mays clone Contig960.F mRNA sequence	TC287577	binding	protein binding	GRMZM2G018070_T01		933	0.54	-0.627722
316	373	CD956196	binding	protein binding					-0.606105
39619	1829 weakly similar to PRF:NP_181563.2:42569796:NP_181563 expressed protein (Arabidopsis thaliana), partial (55%)	TC292827	binding	receptor activity	GRMZM2G139250_T02		1786	0.45	-1.06143
33267	905 homologue to UP:AKH2_MAIZE (P49080) Bifunctional aspartokinase:homoserine dehydrogenase 2, chloroplast precursor (AK-HD 2) (AK-HSDH 2) [Includes: Aspartokinase	TC307234	binding	receptor binding	GRMZM2G136712_T01		878	0.34	-0.867908
9686	1785 Zea mays clone Contig675 mRNA sequence	TC279327	binding	structural molecule activity	GRMZM2G155281_T01		1720	1.88	-1.07054
43131	966 Zea mays clone EL01N0559D07.c mRNA sequence	TC307526	binding	transcription factor activity	GRMZM2G165272_T01		940	0.21	-1.1499
11475	1576 weakly similar to UP:Q39322_BRANA (Q39322) Bplo protein, partial (55%)	TC310193	binding	transporter activity	GRMZM2G157929_T01		1574	0	-0.947076
14433	918 similar to PRF:NP_188659.1:15231083:NP_188659 mitochondrial substrate carrier family protein (Arabidopsis thaliana), partial (40%)	TC314241	binding	transporter activity					-0.943808
25021	759 weakly similar to GB:AAG45489.1:12061241:AY013245 36I5.1 (Oryza sativa (japonica cultivar-group)), partial (26%)	TC306443	binding	transporter activity	GRMZM2G165746_T01		759	1.05	-0.854952
15633	784 similar to PRF:NP_188659.1:15231083:NP_188659 mitochondrial substrate carrier family protein (Arabidopsis thaliana), partial (17%)	DR827235	binding	transporter activity					-0.762379
27837	723 similar to UP:FBRL_MOUSE (P35550) Fibrillarin (Nucleolar protein 1), partial (5%)	TC302836	binding	transporter activity	GRMZM2G150450_T01		709	5.48	-0.601639
3628	470 homologue to PRF:NP_563676.1:18379060:NP_563676 splicing factor Prp18 family protein (Arabidopsis thaliana), partial (20%)	TC296658	binding						-2.28273
30829	1570 Zea mays clone Contig398.F mRNA sequence	TC289461	binding		GRMZM2G140994_T01		1503	0.13	-1.69742
23941	844 homologue to UP:Q4NZF2_9DELT (Q4NZF2) PE-PGRS family protein, partial (3%)	TC315529	binding		GRMZM2G388608_T01		821	0.48	-1.48508
14039	2435 similar to UP:SIX3_HUMAN (O95343) Homeobox protein SIX3 (Sine oculis homeobox homolog 3), partial (7%)	TC281910	binding		GRMZM2G136760_T01		2388	0	-1.36444
8262	821 similar to UP:Q93Y61_9POAL (Q93Y61) Copper:zinc superoxide dismutase, partial (89%)	CO443266	binding		GRMZM2G106928_T02		553	0.54	-1.28356
45120	801 similar to UP:Q5VR67_ORYSA (Q5VR67) F-box family protein-like, partial (36%)	TC283572	binding		GRMZM2G071705_T02		801	0	-1.24434
14066	538 similar to UP:Q5JCT1_ORYSA (Q5JCT1) OSA15 protein, partial (36%)	TC309668	binding		GRMZM2G062129_T01		539	0.56	-1.16975
2065	566 similar to UP:Q945D2_CASSA (Q945D2) O-GlcNAc-transferase-like protein (Fragment), partial (69%)	TC282445	binding		GRMZM2G438722_T04	C	561	0.18	-1.10996
4461	572 similar to PRF:NP_566349.1:18398480:NP_566349 armadillo:beta-catenin repeat family protein (Arabidopsis thaliana), partial (9%)	TC293700	binding		GRMZM2G459811_T03		431	10.57	-0.920967
18332	1202 similar to PRF:NP_566349.1:18398480:NP_566349 armadillo:beta-catenin repeat family protein (Arabidopsis thaliana), partial (67%)	TC311521	binding		GRMZM2G144020_T01		1202	0	-0.908184
27334	653 similar to UP:CD48A_ARATH (P54609) Cell division control protein 48 homolog A (AtCDC48a), partial (7%)	TC292910	binding		GRMZM2G036765_T02		653	0.92	-0.883511
21815	1656 Zea mays clone EL01N0555F07.c mRNA sequence	TC282946	binding						-0.873718
39989	842 similar to UP:Q65X19_ORYSA (Q65X19) Cytochrome b5, partial (96%)	TC286457	binding		GRMZM2G028986_T01		831	0	-0.850816
42827	1219 homologue to UP:PSBQ1_MAIZE (Q41048) Oxygen-evolving enhancer protein 3-1, chloroplast precursor (OEE3) (16 kDa subunit of oxygen evolving system of photosystem II) (OEC 16 kDa subunit), complete	TC310933	binding		GRMZM2G058070_T01		752	4.64	-0.78992
284	602 homologue to UP:O81215_ORYSA (O81215) Auxin transport protein REH1, partial (13%)	TC307652	binding		GRMZM2G098643_T01		603	0.17	-0.777558
21562	1812 Zea mays clone EL01N0522C09.c mRNA sequence	TC300047	binding		GRMZM2G101408_T03		1249	0.16	-0.7626
34248	720 similar to UP:Q69Q87_ORYSA (Q69Q87) Copper chaperone COX17-1-like protein, partial (60%)	TC289823	binding		GRMZM2G116517_T05		721	0	-0.749137
29009	535 similar to UP:PSBP_SPIOL (P12302) Oxygen-evolving enhancer protein 2, chloroplast precursor (OEE2) (23 kDa subunit of oxygen evolving system of photosystem II) (OEC 23 kDa subunit) (23 kDa thylakoid membrane protein), partial (38%)	BG354531	binding		GRMZM2G047954_T02	C	538	0.19	-0.727018
40557	1605 weakly similar to PRF:NP_565564.1:18400468:NP_565564 expressed protein (Arabidopsis thaliana), partial (70%)	TC282296	binding		GRMZM2G143460_T01		1188	0.08	-0.721593
43031	1596 Zea mays clone EL01N0520C05.d mRNA sequence	TC289352	binding		GRMZM2G146378_T02		1588	0.31	-0.717469
42150	1750 similar to UP:O80414_ORYSA (O80414) Mitochondrial phosphate transporter, partial (80%)	TC300984	binding		GRMZM2G118208_T01		1750	0.06	-0.703564
5987	1411 weakly similar to UP:Q4NR00_9DELT (Q4NR00) LigA, partial (10%)	TC302004	binding		GRMZM2G065012_T01		1411	0.07	-0.698549
4885	668 similar to UP:Q6EQH5_ORYSA (Q6EQH5) Membrane protein-like, partial (21%)	TC296621	binding		GRMZM2G037113_T01		675	0.6	-0.692281
41085	1677 similar to UP:O82116_ORYSA (O82116) Zinc-finger protein R2931, partial (38%)	TC313566	binding						-0.689209
31758	1345 similar to UP:O23052_ARATH (O23052) YUP8H12.24 protein, partial (35%)	TC282444	binding		GRMZM2G151564_T01		1345	2.97	-0.677659
24873	899 Zea mays clone EL01N0320A07.c mRNA sequence	TC288423	binding		GRMZM2G125020_T01		892	0.22	-0.672248
41132	1566 weakly similar to PRF:NP_201188.2:42568744:NP_201188 zinc finger (HIT type) family protein (Arabidopsis thaliana), partial (47%)	TC294345	binding		GRMZM2G135688_T03		1512	0.73	-0.671063
6450	739 gi|162463912|ref|NP_001105348.1|: oxygen-evolving enhancer protein 3-1, chloroplast [Zea mays] (IDPct:28.57/Score:56.61) 2nd match: gi|18394073|ref|NP_563937.1|: oxygen evolving enhancer 3 (PsbQ) family protein [Arabidopsis thaliana] (IDPct:68.93/Scor	AI001247	binding		GRMZM2G021256_T01		506	0	-0.653809
29372	1661 weakly similar to PRF:NP_200428.1:15241141:NP_200428 expressed protein (Arabidopsis thaliana), partial (62%)	TC293242	binding		GRMZM2G178455_T01		1146	0	-0.639419
35182	700 weakly similar to PRF:NP_194934.1:15236653:NP_194934 calcium-binding EF hand family protein (Arabidopsis thaliana), partial (24%)	TC312522	binding		GRMZM2G065899_T01		700	0	-0.638743
19997	795 gi|226499000|ref|NP_001147122.1|: calcium binding atopy-related autoantigen 1 [Zea mays] (IDPct:96.59/Score:176.4)	TC295182	binding		GRMZM2G138566_T01		795	2.26	-0.637873
23675	2016 homologue to SP:Q61060:FXD3_MOUSE Forkhead box protein D3 (HNF3:FH transcription factor genesis)(Hepatocyte nuclear factor 3 forkhead homolog 2) (HFH-2). (Mus musculus), partial (5%)	TC302319	binding		GRMZM2G152040_T01		1940	0.26	-0.634225
35078	835 similar to UP:Q9BBU5_SOYBN (Q9BBU5) Cu:Zn-superoxide dismutase copper chaperone precursor, partial (65%)	TC287693	binding		GRMZM2G175728_T01		821	0.37	-0.618379
4790	1721 homologue to UP:Q80WU5_MOUSE (Q80WU5) Dach1 protein, partial (16%)	TC288422	binding		GRMZM2G125020_T01		1075	8.05	-0.605308
20867	2242 similar to UP:O80644_ARATH (O80644) Expressed protein, partial (71%)	TC281388	binding		GRMZM2G083847_T06		2221	0.9	-0.590864
5728	1263 weakly similar to UP:O23395_ARATH (O23395) UFD1 like protein, partial (30%)	TC289309	binding		GRMZM2G053574_T01		1254	0.08	-0.582221
6591	839 similar to UP:Q8W007_ORYSA (Q8W007) Class I low-molecular-weight heat shock protein 17.9, partial (98%)	TC308672			GRMZM2G479260_T01		759	3.27	-3.35008
7429	742 similar to UP:Q53PX6_ORYSA (Q53PX6) AT3g10020:T22K18_16, partial (93%)	CO468882			GRMZM2G031033_T01		643	4.06	-3.24682
31379	1138 weakly similar to UP:Q8L470_LYCES (Q8L470) Small heat shock protein, partial (38%)	TC312940			GRMZM2G080724_T01		1138	0.18	-3.02847
2547	1088 UP:O64960_MAIZE (O64960) Low molecular weight heat shock protein precursor (Mitochondrial small heat shock protein 22), complete	TC300184			GRMZM2G007729_T02		1034	0.29	-2.94146
36432	604 weakly similar to UP:Q89FS1_BRAJA (Q89FS1) Blr6628 protein, partial (9%)	TC313835			GRMZM2G168261_T01		604	2.32	-2.78777
30298	742 homologue to UP:Q43701_MAIZE (Q43701) Heat shock protein 17.2, complete	TC282405			GRMZM2G158232_T01		740	0	-2.59241
15557	957 UP:Q41815_MAIZE (Q41815) Heat shock protein 26, complete	TC289930			GRMZM2G149647_T01		939	0.75	-2.5617
14068	734 homologue to UP:Q5N797_ORYSA (Q5N797) UVB-resistance protein UVR8-like, partial (91%)	TC305401			GRMZM2G302245_T01		735	0.68	-2.49642
23114	315 similar to UP:Q6SQN4_ORYSA (Q6SQN4) Circadian oscillator component, partial (13%)	AW062091			GRMZM2G474769_T02		317	0.32	-2.46305
35060	392 similar to PRF:NP_191890.1:15229411:NP_191890 expressed protein (Arabidopsis thaliana), partial (21%)	CD995946			GRMZM2G128617_T01		253	1.96	-2.37613
34464	595	TC305561							-2.33558
23068									-2.29807
27051	836 homologue to UP:Q5N797_ORYSA (Q5N797) UVB-resistance protein UVR8-like, complete	TC305402			GRMZM2G337819_T02		836	0.24	-2.24968
7193	1628 similar to UP:Q69PB5_ORYSA (Q69PB5) Nodulin MtN21-like protein, partial (75%)	TC294139			GRMZM2G114751_T01		1628	0	-2.16567
38069	665 similar to GB:AAO63315.1:28950783:BT005251 At1g23330 (Arabidopsis thaliana), partial (65%)	CO532727			GRMZM2G096831_T01	C	665	0.45	-2.14107
16590	784 weakly similar to UP:FIBH_BOMMO (P05790) Fibroin heavy chain precursor (Fib-H) (H-fibroin), partial (4%)	TC314184			GRMZM2G339728_T01		798	0.78	-2.12116
34529	1152 similar to UP:Q9SII5_ARATH (Q9SII5) Expressed protein (At2g17230:T23A1.9), partial (69%)	TC307536			GRMZM2G119766_T01		1090	1.65	-2.10318
25915	580 similar to PRF:NP_189052.1:15229580:NP_189052 four F5 family protein : 4F5 family protein (Arabidopsis thaliana), partial (44%)	TC305560							-2.06111
16516	989 UP:O64964_MAIZE (O64964) Tonoplast intrinsic protein (Tonoplast water channel), partial (18%)	TC299370			GRMZM2G436328_T01	C	77	0	-2.01556
6899	826 similar to UP:Q9M2S1_ARATH (Q9M2S1) Regulator of chromosome condensation-like protein, partial (24%)	TC315780			GRMZM2G337819_T02		799	0	-1.97154
19073	1364 similar to UP:Q653W2_ORYSA (Q653W2) (2R)-phospho-3-sulfolactate synthase-like (Phosphosulfolactate synthase-related protein), partial (92%)	TC294363			GRMZM2G043147_T01		1356	0.95	-1.93995
17246	461	CD958290							-1.8299
1820	2000 similar to UP:Q5XEP2_ARATH (Q5XEP2) At1g62740, partial (89%)	TC294558			GRMZM2G070863_T01		2000	0.1	-1.80075
12621	811 similar to UP:Q4NPG7_9DELT (Q4NPG7) PE-PGRS family protein, partial (3%)	TC279907			GRMZM2G150688_T01		719	0	-1.74362
33536	1714 similar to UP:Q6Z3T8_ORYSA (Q6Z3T8) Auxin-regulated protein-like, partial (55%)	TC312317							-1.73608
33562	849 similar to PRF:NP_974011.1:42571841:NP_974011 expressed protein (Arabidopsis thaliana), partial (63%)	TC301845			GRMZM2G000453_T01		740	0.14	-1.71932
39638	1065 homologue to GB:AAO72634.1:29367189:AY224389 p67-like superoxide-generating NADPH oxidase (Dictyostelium discoideum), partial (4%)	TC284218							-1.68523
21890	1381 weakly similar to UP:Q943F9_ORYSA (Q943F9) Lipase (Class 3)-like protein, partial (63%)	TC312600			GRMZM2G115574_T01		1379	0	-1.67301
42098	762 homologue to UP:FKB70_WHEAT (Q43207) 70 kDa peptidylprolyl isomerase (Peptidyl-prolyl cis-trans isomerase) (PPIase) (Rotamase) , partial (26%)	TC292940			GRMZM2G096585_T04		723	0.69	-1.65817
9417	587 weakly similar to UP:Q6K609_ORYSA (Q6K609) Glutaredoxin-like, partial (44%)	TC297836			GRMZM2G371063_T01		338	9.91	-1.60816
3779	900 weakly similar to UP:Q9FR62_BRANA (Q9FR62) P23, partial (61%)	TC289458							-1.60419
10741	546 similar to UP:Q69IK6_ORYSA (Q69IK6) Proteasome maturation factor-like, partial (16%)	TC286238			GRMZM2G369216_T01	C	241	5.02	-1.58483
1120	1204 weakly similar to UP:Q8L685_VOLCA (Q8L685) Pherophorin-dz1 protein precursor, partial (27%)	TC305539							-1.56456
2965	913 similar to UP:Q8L8N8_ARATH (Q8L8N8) 70kD heat shock protein, partial (42%)	TC296393			GRMZM2G024718_T01		913	0.22	-1.56299
31840									-1.49367
25891	990 weakly similar to UP:O49147_ORYSA (O49147) Lysophospholipase homolog, partial (58%)	TC307007			GRMZM2G041249_T01		988	0.2	-1.47133
14659	359	CF919828			GRMZM2G086464_T02		71	0	-1.45814
37253	608	TC285481							-1.44709
38946									-1.44162
15445	757	TC306900			GRMZM2G044251_T02		735	0	-1.43087
19173	587 similar to PRF:NP_172830.1:15222942:NP_172830 calcineurin-like phosphoesterase family protein (Arabidopsis thaliana), partial (4%)	CO444067			GRMZM2G340935_T01		156	3.82	-1.41828
44170	694 similar to GB:BAB90336.1:20161412:AP003535 zinc-induced protein-like (Oryza sativa (japonica cultivar-group)), partial (78%)	TC283614			GRMZM2G099003_T01		483	2.28	-1.41786
20237	1192 similar to UP:Q9LMU1_ARATH (Q9LMU1) F2H15.10, partial (56%)	TC290636			GRMZM2G049349_T01		1143	1.05	-1.3197
9739	1015 similar to GB:AAQ23061.1:33591108:AY344489 heat shock factor RHSF7 (Oryza sativa (japonica cultivar-group)), partial (33%)	TC308958			GRMZM2G165972_T01		1015	0	-1.27589
26662	909 similar to UP:Q4BLX0_BURVI (Q4BLX0) Helix-turn-helix motif, partial (16%)	TC289906			GRMZM2G089343_T01		50	2	-1.26093
15241	792 similar to UP:Q84NI6_CUCME (Q84NI6) Alkaline alpha galactosidase II, partial (12%)	DT649100			GRMZM2G047292_T01	C	689	0	-1.26051
10747	594 homologue to UP:GFRA4_CHICK (O93512) GDNF family receptor alpha 4 precursor (GFR-alpha 4) (GFRalpha4), partial (3%)	CB179674			GRMZM2G010871_T04		507	1.15	-1.25867
33914	131	CF019206							-1.24354
36809	1217 similar to UP:Q6ZK12_ORYSA (Q6ZK12) Zinc metalloproteinase-like, partial (33%)	TC282487							-1.23164
10220	2140 weakly similar to UP:Q8RX84_ARATH (Q8RX84) AT5g28150:T24G3_80, partial (64%)	TC306268			GRMZM2G009901_T01		2137	0	-1.22871
10076	1296 similar to UP:Q6SQN4_ORYSA (Q6SQN4) Circadian oscillator component, partial (33%)	TC280210			GRMZM2G475611_T02		1270	0.16	-1.21934
38702	1163 similar to UP:Q84XL8_9LILI (Q84XL8) Digalactosyldiacylglycerol synthase (Fragment), partial (54%)	TC289814							-1.20158
22915									-1.19899
36603	438 QCI14f06.yg QCI Zea mays cDNA clone QCI14f06, mRNA sequence.	CF040515			GRMZM2G137120_T02	C	428	0.47	-1.19727
15270	672	TC296821			GRMZM2G032706_T01		673	0	-1.19455
11745	369	BM339520			GRMZM2G317262_T01	C	388	3.25	-1.17791
2102	504 weakly similar to UP:Q9LGH0_ORYSA (Q9LGH0) NAM-like protein-like, partial (25%)	TC314660							-1.16525
42570	874 gi|226507616|ref|NP_001148138.1|: glycerol 3-phosphate permease [Zea mays] (IDPct:91.07/Score:369.4)	TC290018							-1.14989
36057									-1.13526
36528	395 gi|226504604|ref|NP_001144732.1|: hypothetical protein LOC100277776 [Zea mays] (IDPct:59.77/Score:82.42)	CX129535			GRMZM2G088356_T01		305	2.95	-1.13475
29614	1493 Zea mays clone Contig646 mRNA sequence	TC279480			GRMZM2G041328_T01		1466	0.89	-1.1296
16498	612 weakly similar to UP:Q4NZF2_9DELT (Q4NZF2) PE-PGRS family protein, partial (6%)	TC290288			GRMZM2G332225_T01		77	6.49	-1.12949
4888	518	CD977361							-1.12931
807	832 similar to PRF:NP_974200.1:42572211:NP_974200 expressed protein (Arabidopsis thaliana), partial (44%)	TC296427			GRMZM2G388855_T02		290	0.69	-1.1283
29982	714 weakly similar to GB:AAS99695.1:46518427:BT012551 At5g47530 (Arabidopsis thaliana), partial (41%)	TC309492			GRMZM2G066219_T01		714	0	-1.12148
38250	1645 similar to UP:Q6SQN4_ORYSA (Q6SQN4) Circadian oscillator component, partial (50%)	TC280205			GRMZM2G474769_T01		1645	2.13	-1.11193
27247	1532 similar to UP:Q5EAH9_ARATH (Q5EAH9) At3g55760, partial (47%)	TC294351			GRMZM2G069092_T01		1522	0.13	-1.10523
917	730	TC283822			GRMZM2G156026_T01		314	9.9	-1.10369
24438	904 weakly similar to UP:Q4NZF2_9DELT (Q4NZF2) PE-PGRS family protein, partial (4%)	CO464297			GRMZM2G443180_T01		310	1.29	-1.09989
22295	799 weakly similar to UP:O49147_ORYSA (O49147) Lysophospholipase homolog, partial (46%)	TC291859			GRMZM2G181000_T01		606	0.99	-1.09364
8229	870 similar to PRF:NP_187509.1:15231993:NP_187509 DNAJ heat shock N-terminal domain-containing protein (Arabidopsis thaliana), partial (17%)	TC290692							-1.09344
36342	1230 weakly similar to UP:Q6A1K8_LYCES (Q6A1K8) IDS4-like protein, partial (72%)	TC312720			GRMZM2G171423_T03		1197	0.08	-1.09124
22530	2098 similar to UP:Q4NX38_9DELT (Q4NX38) LigA, partial (5%)	TC294933			GRMZM2G324467_T02		1721	7.95	-1.08783
11760	617 weakly similar to UP:Q4NZF2_9DELT (Q4NZF2) PE-PGRS family protein, partial (4%)	TC291978			GRMZM2G444029_T02	C	408	0	-1.08679
4858	1763 weakly similar to PRF:NP_563688.1:18379117:NP_563688 expressed protein (Arabidopsis thaliana), partial (56%)	TC288761			GRMZM2G057451_T01		1761	0.17	-1.08106
19491	1491 similar to UP:Q6NKW1_ARATH (Q6NKW1) At1g56230, partial (22%)	TC301733			GRMZM2G444029_T01		1491	0.87	-1.07301
15255	980 weakly similar to UP:Q6X182_MALDO (Q6X182) Mal d 1-associated protein, partial (35%)	TC282370			GRMZM2G045550_T01		979	0.1	-1.0714
4354	792 gi|115472677|ref|NP_001059937.1|: Os07g0550300 [Oryza sativa (japonica cultivar-group)] (IDPct:36.75/Score:78.57)	CK347793			GRMZM2G065970_T01	C	789	0.51	-1.06893
5606	2006 similar to UP:Q6ZK12_ORYSA (Q6ZK12) Zinc metalloproteinase-like, partial (62%)	TC282486			GRMZM2G115981_T01		669	1.35	-1.06275
4103	474 homologue to UP:Q6Z6W2_ORYSA (Q6Z6W2) Transcription factor MADS57, partial (17%)	TC304508			GRMZM2G044251_T03		101	1.02	-1.05692
40938	1674 weakly similar to PRF:NP_974639.1:42573085:NP_974639 expressed protein (Arabidopsis thaliana), partial (13%)	TC295303			GRMZM2G106766_T01		1672	1.08	-1.05192
34401	1295 similar to UP:Q67TQ6_ORYSA (Q67TQ6) Remorin protein-like, partial (24%)	TC281793			GRMZM2G162598_T01		1291	0.31	-1.04285
1410	760 similar to PRF:NP_564277.1:18396294:NP_564277 expressed protein (Arabidopsis thaliana), partial (90%)	TC281925			GRMZM2G110044_T01		750	0.53	-1.03881
21084	900 weakly similar to PRF:NP_850197.1:30685426:NP_850197 expressed protein (Arabidopsis thaliana), partial (8%)	TC289452			GRMZM2G117410_T01		898	0	-1.03765
23461	1662 weakly similar to UP:Q4NU78_9DELT (Q4NU78) TPR repeat precursor, partial (3%)	TC299050			GRMZM2G328908_T01		1632	0	-1.03588
26219									-1.03554
6077	693 similar to UP:NTF2_ARATH (Q9C7F5) Nuclear transport factor 2 (NTF-2), partial (35%)	CO454665			GRMZM2G173654_T01		675	1.01	-1.03495
26677	1340 similar to UP:Q6EPQ3_ORYSA (Q6EPQ3) SPX (SYG1:Pho81:XPR1) domain-containing protein-like, partial (48%)	TC287912			GRMZM2G086430_T01		1312	1.54	-1.03239
40312	830 similar to PRF:NP_191084.1:15233218:NP_191084 expressed protein (Arabidopsis thaliana), partial (61%)	TC308493							-1.02926
32457									-1.02818
10513	682 similar to UP:Q6EPQ3_ORYSA (Q6EPQ3) SPX (SYG1:Pho81:XPR1) domain-containing protein-like, partial (21%)	TC287914			GRMZM2G086430_T01		644	0.62	-1.02815
32257	675 similar to UP:Q6ER76_ORYSA (Q6ER76) Rab11 binding protein-like, partial (9%)	CF272744			GRMZM2G055437_T01		674	5.33	-1.02699
37850	541 MEST568-D10.univ ISUM7 Zea mays cDNA clone MEST568-D10 3 , mRNA sequence.	BM378740			GRMZM2G083716_T03	C	517	1.36	-1.02317
42204									-1.02269
32565	616	TC308495							-1.02186
29631	616 similar to UP:FKB70_WHEAT (Q43207) 70 kDa peptidylprolyl isomerase (Peptidyl-prolyl cis-trans isomerase) (PPIase) (Rotamase) , partial (35%)	CN844824			GRMZM2G096585_T05		615	0.98	-1.01326
11803	603 weakly similar to UP:Q4NZF2_9DELT (Q4NZF2) PE-PGRS family protein, partial (5%)	DN208870			GRMZM2G128981_T01	C	593	0	-1.0105
17649	680 similar to UP:OPAP_DROME (P23488) Male-specific opa containing protein precursor (Dromsopa protein), partial (39%)	TC284302			GRMZM2G404608_T01		647	0	-1.00281
31585	516	TC302947							-0.994845
31409	566 homologue to UP:PPX1_ARATH (P48529) Serine:threonine protein phosphatase PP-X isozyme 1 , partial (15%)	DR784382			GRMZM2G180691_T02		156	0	-0.991112
42495	2244 similar to UP:Q6EQH5_ORYSA (Q6EQH5) Membrane protein-like, partial (91%)	TC288096			GRMZM2G083058_T01		2242	0.27	-0.986129
43895	1613 similar to UP:Q6EP94_ORYSA (Q6EP94) Dehydration-responsive family protein-like, partial (63%)	TC301134			GRMZM2G077036_T01		1586	2.52	-0.985192
28320	441 similar to UP:Q75GI5_ORYSA (Q75GI5) Expressed protein, partial (7%)	TC304579			GRMZM2G164470_T01		434	0.92	-0.984945
28755	400 gi|226532008|ref|NP_001144081.1|: hypothetical protein LOC100276912 [Zea mays] (IDPct:99/Score:208.4)	CD970745							-0.983608
39605	519	TC315370			GRMZM2G410352_T02		519	0	-0.978694
4042	690 gi|212722714|ref|NP_001131714.1|: hypothetical protein LOC100193076 [Zea mays] (IDPct:99.47/Score:397.9)	DR816168			GRMZM2G071832_T01	C	690	0.87	-0.978498
34562	423	TC301931			GRMZM2G005652_T01		436	3.55	-0.975279
40932									-0.968524
7300									-0.965
17315	819 weakly similar to UP:Q9SHL8_ARATH (Q9SHL8) Expressed protein, partial (25%)	DR970126			GRMZM2G072632_T01		567	4.25	-0.961927
33749	849 similar to PRF:NP_671824.1:22325604:NP_671824 glycine-rich protein (Arabidopsis thaliana), partial (14%)	TC300430			GRMZM2G137546_T02		852	0.24	-0.955665
36050	924 similar to PRF:NP_200161.2:30696347:NP_200161 thylakoid lumenal 17.4 kDa protein, chloroplast (Arabidopsis thaliana), partial (69%)	TC288903			GRMZM2G436710_T01		924	0.43	-0.95508
18526	485 similar to UP:Q9U9J3_TOXCA (Q9U9J3) Excretory:secretory mucin MUC-2, partial (14%)	AI692068							-0.949639
24035	676	TC291642			GRMZM2G387528_T01		676	1.78	-0.942529
4506	744	TC296280			GRMZM2G081577_T01		737	0.81	-0.935095
12863	732 weakly similar to GB:AAD49970.1:5734705:F24J5 F24J5.4 (Arabidopsis thaliana), partial (15%)	DR829561							-0.933714
29242	1179 weakly similar to UP:U2AF1_DROME (Q94535) Splicing factor U2af 38 kDa subunit (U2 auxiliary factor 38 kDa subunit) (U2 snRNP auxiliary factor small subunit), partial (7%)	TC293756			GRMZM2G425863_T02		1160	0.43	-0.930987
42510	645 homologue to UP:Q6ET90_ORYSA (Q6ET90) Mechanosensitive ion channel domain-containing protein-like, partial (12%)	DR963468			GRMZM2G005996_T01	C	645	0.16	-0.930933
7569	871 similar to UP:O23614_ARATH (O23614) PSII D1 protein processing enzyme (AT4g17740:dl4905c), partial (16%)	TC309447			GRMZM2G379002_T01		870	0.23	-0.929808
32354	1776 weakly similar to UP:Q6NM29_ARATH (Q6NM29) At2g15730, partial (81%)	TC286370			GRMZM2G003530_T01		1776	0.11	-0.928687
15294	787 homologue to UP:Q5JKC7_ORYSA (Q5JKC7) Carboxyl-terminal proteinase-like protein, partial (27%)	TC295673			GRMZM2G151319_T01		787	0.64	-0.9277
41870	754 PIR:S43296:S43296 bone morphogenetic protein-related protein (GDF7) - mouse (Mus musculus), partial (7%)	TC302592							-0.925587
7408									-0.925066
35903	2005 similar to UP:Q8T6B2_TOXGO (Q8T6B2) Cyclin H, partial (5%)	TC292253			GRMZM2G065806_T01	C	56	1.79	-0.92311
9231	693 similar to UP:Q8H3D7_ORYSA (Q8H3D7) Leaf senescence related protein-like, partial (10%)	TC306294			GRMZM2G004445_T01		691	1.15	-0.922417
33454	1502 similar to UP:Q6IK59_DROME (Q6IK59) HDC13337, partial (7%)	TC305243			GRMZM2G093096_T01		1502	0.73	-0.921558
27729	920 similar to UP:Q67TQ6_ORYSA (Q67TQ6) Remorin protein-like, partial (27%)	TC309446			GRMZM2G001973_T01		920	0.33	-0.918665
9669	2606 weakly similar to PRF:NP_197407.1:15239640:NP_197407 expressed protein (Arabidopsis thaliana), partial (71%)	TC282212			GRMZM2G153119_T01		2606	0.04	-0.916036
27179	1283 weakly similar to PRF:NP_187509.1:15231993:NP_187509 DNAJ heat shock N-terminal domain-containing protein (Arabidopsis thaliana), partial (27%)	TC304754							-0.915553
34909									-0.913525
19596	1438 homologue to GB:AAS93837.1:46409961:AY584531 ORF3 (Helicobacter pylori), partial (15%)	TC288637							-0.907488
12354	1391 similar to UP:Q9XEY1_TOBAC (Q9XEY1) Nt-iaa2.3 deduced protein, partial (60%)	TC285834			GRMZM2G167794_T01		1407	0.51	-0.904667
26906	703 similar to UP:Q7PC75_ORYSA (Q7PC75) Cellulose synthase-like A3, partial (24%)	DR808453			GRMZM2G020742_T01	C	703	0.85	-0.901999
25783	808 similar to PRF:NP_568382.1:18420050:NP_568382 expressed protein (Arabidopsis thaliana), partial (46%)	TC313199			GRMZM2G115476_T01		613	3.61	-0.897188
9836	191 UP:Q4SGZ0_TETNG (Q4SGZ0) Chromosome 14 SCAF14590, whole genome shotgun sequence, partial (9%)	BI359392			GRMZM2G337190_T01	C	188	3.26	-0.894836
9960	196	TC315611							-0.890436
21655	258 947061H02.y1 947 - 2 week shoot from Barkan lab Zea mays cDNA, mRNA sequence.	BG517392			GRMZM2G111475_T02		255	0.39	-0.886368
6380	809 weakly similar to PRF:NP_849373.1:30682441:NP_849373 TMS membrane family protein : tumour differentially expressed (TDE) family protein (Arabidopsis thaliana), partial (31%)	TC303843			GRMZM2G088356_T01		609	6.54	-0.885596
17483	1362 similar to UP:Q9V3T8_DROME (Q9V3T8) SR family splicing factor SC35 (CG5442-PB, isoform B) (LD32469p), partial (12%)	TC289453			GRMZM2G117410_T01		1022	0.59	-0.885468
2147	691 similar to UP:Q5MED0_PSEMZ (Q5MED0) Early response to dehydration 15-like protein (Fragment), partial (19%)	DN218642			GRMZM2G093325_T03		702	3.62	-0.88452
13727									-0.8836
34064	498 UP:Q5EUC8_MAIZE (Q5EUC8) Adenosine 5 -phosphosulfate reductase 2, partial (4%)	TC306255			GRMZM2G087254_T01	C	168	9.36	-0.882646
3866	606	CF007573			GRMZM2G403121_T01		559	0.36	-0.875806
41939									-0.874321
7116	2067 homologue to UP:Q9V3T8_DROME (Q9V3T8) SR family splicing factor SC35 (CG5442-PB, isoform B) (LD32469p), partial (11%)	TC288688			GRMZM2G050803_T01		2055	0	-0.871703
43216	1289 homologue to UP:Q75LL3_ORYSA (Q75LL3) Expressed protein, partial (30%)	TC306871			GRMZM2G177867_T02		950	0.31	-0.866796
40514									-0.86163
10491	2279 similar to UP:Q5JLQ2_ORYSA (Q5JLQ2) Hydroxyproline-rich glycoprotein-like, partial (72%)	TC292267			GRMZM2G136830_T01		1824	6.5	-0.853542
14313									-0.85229
27625	822 similar to UP:Q84UT7_ORYSA (Q84UT7) Calreticulin interacted protein, partial (9%)	TC303820			GRMZM2G077253_T01		834	0.85	-0.850501
17550	489 similar to PRF:NP_195794.1:15241041:NP_195794 expressed protein (Arabidopsis thaliana), partial (12%)	DR784602							-0.842457
28319	779 Zm04_02f01_A Zm04_AAFC_ECORC_cold_stressed_maize_seedlings Zea mays cDNA clone Zm04_02f01, mRNA sequence.	BG320945			GRMZM2G083964_T01	C	446	0	-0.841896
18849	717 similar to UP:Q4NPG7_9DELT (Q4NPG7) PE-PGRS family protein, partial (3%)	TC312555			GRMZM2G436199_T02		717	0.14	-0.841398
2421	720 weakly similar to PRF:NP_849433.1:30686484:NP_849433 expressed protein (Arabidopsis thaliana), partial (13%)	TC284291			GRMZM2G341658_T01		720	0	-0.839889
27226	398	CF075410							-0.839106
6635	1816 similar to UP:Q8RX51_ZINEL (Q8RX51) Auxin-regulated protein, partial (42%)	TC310355			GRMZM2G035465_T04		1170	0.77	-0.834434
38726	867 weakly similar to PRF:NP_567960.1:18418402:NP_567960 expressed protein (Arabidopsis thaliana), partial (58%)	TC282571			GRMZM2G113668_T01		867	0.12	-0.83288
6946	744 weakly similar to UP:Q4NSQ0_9DELT (Q4NSQ0) Phosphoglycerate:bisphosphoglycerate mutase, partial (4%)	TC304499			GRMZM2G053140_T01		502	0.6	-0.831823
18078									-0.830967
34021	778 homologue to GB:AAC39440.1:2921758:AF040632 IAA17:AXR3-1 protein (Arabidopsis thaliana), partial (9%)	CO446587			GRMZM2G004696_T01		230	7.05	-0.827582
24513	2096 similar to UP:FKB70_WHEAT (Q43207) 70 kDa peptidylprolyl isomerase (Peptidyl-prolyl cis-trans isomerase) (PPIase) (Rotamase) , partial (97%)	TC292936			GRMZM2G096585_T03		2094	0.05	-0.826612
3767	1503 similar to UP:Q5BLY3_MALDO (Q5BLY3) Plastid alpha-amylase, partial (35%)	TC312768							-0.821103
23906	758 weakly similar to UP:Q9EST8_MOUSE (Q9EST8) MAIL (IL-1 inducible nuclear ankyrin-repeat protein) (Mus musculus 7 days embryo whole body cDNA, RIKEN full-length enriched library, clone:C430015N24 product:molecule possessing ankyrin-repeats induced by l	TC297702							-0.818715
2285	1469	TC295819							-0.818113
5395	974 similar to UP:PTP18_STYPL (P28210) Tyrosine-protein phosphatase 18 (Fragment) , partial (11%)	TC302379			GRMZM2G381138_T03		930	0.22	-0.815428
42364	342 weakly similar to PRF:NP_565906.1:18405066:NP_565906 photosystem II reaction center PsbP family protein (Arabidopsis thaliana), partial (41%)	TC289659			GRMZM2G471904_T02	C	322	0.93	-0.81357
12292	209	CD441595			GRMZM2G041328_T03	C	206	20.39	-0.8105
39249	776 similar to PRF:2113194A:1096930:2113194A H ATPase inhibitor. (Solanum tuberosum), partial (89%)	TC305368			GRMZM2G058402_T01		397	2.27	-0.81023
19192	1345 gi|226506010|ref|NP_001152059.1|: retrotransposon protein [Zea mays] (IDPct:56.95/Score:304.7)	TC301699							-0.808353
10679	291 similar to UP:Q9FND9_ARATH (Q9FND9) Raffinose synthase protein, partial (12%)	BG321136			GRMZM2G150906_T01		291	3.44	-0.803888
35585	1030 weakly similar to UP:Q6ET53_ORYSA (Q6ET53) Senescence-associated protein-like, partial (58%)	TC305151			GRMZM2G131087_T02		926	0	-0.802149
35328									-0.800896
6326	916 similar to UP:Q9WU81_MOUSE (Q9WU81) CAMP inducible 2 protein (Mus musculus adult male thymus cDNA, RIKEN full-length enriched library, clone:5832433D20 product:solute carrier family 37 (glycerol-3-phosphate transporter), member 1, full insert sequenc	TC312729			GRMZM2G104942_T03		899	0.22	-0.798963
27281	799 similar to PRF:NP_173116.1:15219328:NP_173116 expressed protein (Arabidopsis thaliana), partial (31%)	DR808713			GRMZM2G397247_T03		731	0.41	-0.795051
8953	789 similar to UP:Q9LSE7_ARATH (Q9LSE7) Emb:CAB45497.1 (AT3g25290:MJL12_25), partial (9%)	DR823926			GRMZM2G050159_T01		790	1.14	-0.794862
11446	1177 similar to PRF:NP_850245.1:30686415:NP_850245 amidohydrolase family (Arabidopsis thaliana), partial (80%)	TC295261							-0.794614
15735	1236 similar to UP:Q6ZLH2_ORYSA (Q6ZLH2) Lipase-like protein, partial (28%)	TC281857			GRMZM2G048140_T01		1236	0.32	-0.793128
12100	654 1091019F06.x2 1091 - Immature ear with common ESTs screened by Schmidt lab Zea mays cDNA, mRNA sequence.	BQ293698			GRMZM2G051270_T02	C	653	3.06	-0.787196
23616	520 homologue to UP:Q4RMQ0_TETNG (Q4RMQ0) Chromosome 10 SCAF15019, whole genome shotgun sequence, partial (9%)	AI670238							-0.78415
20451	532 similar to PRF:NP_850052.1:30682394:NP_850052 chaperone protein dnaJ-related (Arabidopsis thaliana), partial (23%)	TC309557			GRMZM2G157350_T01		489	1.02	-0.780831
5181	1341 weakly similar to UP:Q8LE88_ARATH (Q8LE88) Acyltransferase-like protein, partial (32%)	TC288345			GRMZM2G417382_T02		1341	0	-0.778716
13578	1313 weakly similar to UP:Q9SUB4_ARATH (Q9SUB4) Carbonic anhydrase-like protein, partial (27%)	TC282480							-0.77707
24084	1259 homologue to UP:Q69MT1_ORYSA (Q69MT1) Acyl-CoA thioester hydrolase-like, partial (62%)	TC289279			GRMZM2G046870_T01		1260	0.24	-0.77582
41189	1081 similar to GB:BAB90152.1:20161225:AP003375 calcyclin binding protein-like (Oryza sativa (japonica cultivar-group)), partial (92%)	TC311440			GRMZM2G324886_T01		711	0	-0.775215
30448	1138 similar to UP:Q6K235_ORYSA (Q6K235) F-box-like protein, partial (48%)	TC313593			GRMZM2G120408_T02		1138	0.09	-0.772058
41920	1585 weakly similar to GB:CAA91900.1:1065901:SPAC30D11 KH domain	TC310919			GRMZM2G143703_T01		1331	1.88	-0.769795
11278	1553 weakly similar to UP:Q5VNV0_ORYSA (Q5VNV0) Glycine-rich protein-like, partial (49%)	TC281907			GRMZM2G125138_T01		1551	0.06	-0.769251
4475	578 UP:Q81W52_BACAN (Q81W52) Prophage LambdaBa02, repressor protein, partial (9%)	BM349060			GRMZM2G149392_T04	C	578	0.17	-0.768393
26125									-0.767698
4971	1334 weakly similar to PRF:NP_176081.1:15223643:NP_176081 expressed protein (Arabidopsis thaliana), partial (15%)	TC302270							-0.765845
20726									-0.763981
14272	822 similar to UP:Q60DJ5_ORYSA (Q60DJ5) Expressed protein, partial (39%)	TC305743							-0.763545
35987	642 similar to UP:Q7FU78_ORYSA (Q7FU78) Glutathione transporter, partial (13%)	DR968962			GRMZM2G479712_T01		641	1.72	-0.761892
4775	586 weakly similar to PIR:T02154:T02154 protein kinase homolog T1F15.2 (Arabidopsis thaliana), partial (9%)	TC302139							-0.756634
1301	1437 homologue to GB:AAF48182.2:22832146:AE003489 CG11085-PA (Drosophila melanogaster), partial (33%)	TC300837			GRMZM2G176235_T01		1437	0	-0.753787
27438									-0.753469
8830	2393 Zea mays clone EL01N0552B08.d mRNA sequence	TC305240			GRMZM2G107499_T01		2382	0.21	-0.752821
23597	772 similar to UP:Q9ZTG1_VERFO (Q9ZTG1) Negatively light-regulated protein, partial (31%)	TC282440			GRMZM2G113052_T01		714	0	-0.752804
28466	934 similar to UP:Q84UT7_ORYSA (Q84UT7) Calreticulin interacted protein, partial (13%)	TC287374			GRMZM2G077253_T01		935	0	-0.751647
12933	564 similar to UP:Q53QQ9_ORYSA (Q53QQ9) Expressed protein, partial (Fragment), partial (65%)	BM072851			GRMZM2G103841_T02	C	564	0.18	-0.750932
35476	1206 similar to UP:Q4F886_ORYSA (Q4F886) DT-related protein, partial (68%)	TC296654			GRMZM2G440459_T01		1174	1.26	-0.750856
1001	398 similar to UP:Q9ZWF5_ORYSA (Q9ZWF5) Ribosomal protein L12, partial (38%)	BG319826			GRMZM2G360021_T01	C	340	17.01	-0.749765
1824	687	CF919906							-0.749242
27812	1419 gi|226505552|ref|NP_001143373.1|: hypothetical protein LOC100276005 [Zea mays] (IDPct:98.69/Score:644)	TC305241			GRMZM2G093096_T02		1365	0.15	-0.747304
20583	784	DR799733			GRMZM2G304687_T01		282	0.71	-0.746709
32518	779 similar to PRF:NP_564718.2:30696124:NP_564718 haloacid dehalogenase-like hydrolase family protein (Arabidopsis thaliana), partial (16%)	TC307373							-0.746512
35148	586 weakly similar to UP:Q4LD47_HORVD (Q4LD47) LysM receptor-like kinase, partial (13%)	DT644361			GRMZM2G317770_T01		586	0.51	-0.742114
40120	817 similar to UP:Q6AVG1_ORYSA (Q6AVG1) Expressed protein, partial (9%)	DR819894							-0.739982
34649	852 similar to UP:Q4NNS9_9DELT (Q4NNS9) LigA, partial (9%)	TC301925							-0.73816
13353	562 homologue to UP:Q8RZJ1_ORYSA (Q8RZJ1) OJ1485_B09.5 protein (Exostosin-like), partial (11%)	TC288942			GRMZM2G158496_T01		557	3.04	-0.738079
5286	1212 similar to UP:EFTS_STRAW (Q82JX8) Elongation factor Ts (EF-Ts), partial (6%)	TC297180			GRMZM2G001160_T01		77	1.3	-0.736495
12110	1211 similar to UP:ADA2C_HUMAN (P18825) Alpha-2C adrenergic receptor (Alpha-2C adrenoceptor) (Alpha-2C adrenoreceptor) (Subtype C4), partial (6%)	TC283344			GRMZM2G127821_T01		1210	0.25	-0.730647
36839									-0.727844
24832	818 homologue to UP:Q9FQ98_MAIZE (Q9FQ98) Glutathione S-transferase GST 41 , partial (32%)	TC311854			GRMZM2G097989_T02		676	1.75	-0.725718
38534									-0.724305
36348	818 similar to UP:Q9SY97_ARATH (Q9SY97) PSI type III chlorophyll a:b-binding protein, partial (47%)	DT944430			GRMZM2G010884_T02		818	0.12	-0.723532
39009									-0.723413
38743									-0.722686
20557	843 UP:Q9FQB3_MAIZE (Q9FQB3) Glutathione S-transferase GST 26 , complete	TC308798			GRMZM2G363540_T01		843	0	-0.720176
39505	1572 similar to UP:5E5_RAT (Q63003) 5E5 antigen, partial (4%)	TC286625			GRMZM2G149543_T01		1572	0	-0.716142
13065	1448 similar to PRF:NP_567864.1:18417716:NP_567864 expressed protein (Arabidopsis thaliana), partial (72%)	TC301093			GRMZM2G071360_T01		1432	0	-0.716002
37030	1663 similar to PRF:NP_563721.1:18390452:NP_563721 expressed protein (Arabidopsis thaliana), partial (77%)	TC279399			GRMZM2G101217_T01		1663	0	-0.715112
12063	1015 similar to PRF:NP_186879.2:30678534:NP_186879 regulator of chromosome condensation (RCC1) family protein (Arabidopsis thaliana), partial (36%)	TC295283			GRMZM2G074024_T01		1015	0.49	-0.712876
32580	837 GB:AAQ04713.1:33317504:AF454469 immunoglobulin light chain (Siniperca chuatsi), partial (5%)	TC296927							-0.712377
20388	824 similar to UP:Q9FPS2_ARATH (Q9FPS2) Ubiquitin-specific protease 25 (At3g14400), partial (11%)	TC309432			GRMZM2G362778_T01		297	11.04	-0.712228
37668	528 similar to UP:Q5J1K1_9ACTO (Q5J1K1) Chitinase IS, partial (6%)	TC314243			GRMZM2G128981_T01	C	106	0	-0.710457
6114	1517 similar to UP:Q5VNV0_ORYSA (Q5VNV0) Glycine-rich protein-like, partial (80%)	TC288314			GRMZM2G107609_T01		1496	0.13	-0.709546
3973	206 similar to UP:O49588_ARATH (O49588) Predicted protein, partial (11%)	CD965470			GRMZM2G377115_T01		206	0.49	-0.708953
40819	1376 similar to UP:Q5N9U4_ORYSA (Q5N9U4) Endosperm specific protein-like, partial (70%)	TC295034			GRMZM2G421415_T01		1379	0.15	-0.707129
31964	945 similar to UP:Q7XJ09_ORYSA (Q7XJ09) Chloroplast RNA processing 1-like protein, partial (40%)	TC296367			GRMZM2G108981_T01		945	0	-0.704699
23985	275 weakly similar to UP:LCFA_HAEIN (P46450) Long-chain-fatty-acid--CoA ligase (Long-chain acyl-CoA synthetase) , partial (3%)	TC291304			GRMZM2G325008_T01		275	1.45	-0.70335
37490									-0.702593
35428	821 weakly similar to PRF:NP_974415.1:42572639:NP_974415 expressed protein (Arabidopsis thaliana), partial (47%)	TC290690			GRMZM2G419938_T01		821	0.12	-0.70219
34650	783 similar to UP:Q9SJI9_ARATH (Q9SJI9) Expressed protein, partial (25%)	TC281754			GRMZM2G136250_T03		564	6.56	-0.701322
241	474 weakly similar to UP:Q4NVX7_9DELT (Q4NVX7) Polysulphide reductase, NrfD, partial (3%)	BG833338			GRMZM2G042278_T01		477	1.69	-0.700972
10024	1170 weakly similar to UP:Q94CG7_MAIZE (Q94CG7) Seven transmembrane protein Mlo8, partial (7%)	TC285311							-0.700114
16254	976 weakly similar to PRF:NP_199594.2:42568382:NP_199594 expressed protein (Arabidopsis thaliana), partial (65%)	TC294306			GRMZM2G085469_T01		970	0.31	-0.69708
724	782 weakly similar to PIR:A29225:KIZMPO pyruvate, phosphate dikinase precursor - maize (Zea mays) , partial (5%)	CO440422							-0.696007
12857	218 similar to PRF:NP_680430.1:22327816:NP_680430 expressed protein (Arabidopsis thaliana), partial (15%)	TC302888			GRMZM2G702916_T01	C	111	10	-0.695926
15977	627 UP:Q4ATL6_9BURK (Q4ATL6) Regulatory protein, TetR, partial (6%)	TC289934			GRMZM2G097804_T01		66	7.58	-0.695861
35202	633 similar to UP:Q8H333_ORYSA (Q8H333) Arm repeat-containing protein-like, partial (6%)	TC314651			GRMZM2G317474_T01		632	0.95	-0.694375
31861									-0.692107
35291									-0.692015
42412	640 weakly similar to UP:FKB70_WHEAT (Q43207) 70 kDa peptidylprolyl isomerase (Peptidyl-prolyl cis-trans isomerase) (PPIase) (Rotamase) , partial (21%)	DR965447			GRMZM2G096585_T05	C	633	12.64	-0.691618
43635	924 gi|226491322|ref|NP_001148144.1|: zinc finger C-x8-C-x5-C-x3-H type family protein [Zea mays] (IDPct:80.81/Score:166.8)	TC303327			GRMZM2G316864_T02		519	7.84	-0.690122
31350	516	DR815089							-0.689033
8773	833 similar to UP:Q6EQH5_ORYSA (Q6EQH5) Membrane protein-like, partial (23%)	CK370878			GRMZM2G083058_T01		833	0.37	-0.688139
7856	613 gi|226504336|ref|NP_001144084.1|: hypothetical protein LOC100276917 [Zea mays] (IDPct:100/Score:221.1)	TC293826			GRMZM2G162467_T01		611	3.43	-0.688065
30929	901 similar to PRF:NP_191084.1:15233218:NP_191084 expressed protein (Arabidopsis thaliana), partial (62%)	TC295962			GRMZM2G026910_T01		892	0	-0.687682
35524	1428 gi|226508798|ref|NP_001147938.1|: MARD1 [Zea mays] (IDPct:100/Score:496.9)	TC281763			GRMZM2G033867_T03		1406	0.07	-0.683445
24706	657 gi|94502698|ref|YP_588400.1|: hypothetical protein ZeamMp153 [Zea mays subsp. mays] (IDPct:100/Score:201.1)	CF051087							-0.683163
12698	613 similar to UP:Q8W2G2_ORYSA (Q8W2G2) Seed protein B32E (Fragment), partial (6%)	CF024756							-0.68238
23834	585 similar to PRF:NP_191184.1:15228870:NP_191184 expressed protein (Arabidopsis thaliana), partial (10%)	CF629462			GRMZM2G138936_T01		582	1.2	-0.682252
39438	855 homologue to UP:Q9LEE7_MAIZE (Q9LEE7) OCL4 protein, partial (4%)	TC313065			GRMZM2G123140_T05		855	0	-0.681865
17473	635 618065A08.x1 618 - Inbred Tassel cDNA Library Zea mays cDNA, mRNA sequence.	AW282164			GRMZM2G006363_T02	C	453	1.72	-0.681753
9557	517	DR815620			GRMZM2G002915_T01		516	0	-0.678497
24888									-0.676993
1974	536 similar to PRF:NP_197269.2:22326868:NP_197269 expressed protein (Arabidopsis thaliana), partial (21%)	DN232792			GRMZM2G701711_T01	C	232	2.6	-0.676964
39246	444 similar to UP:RSP2_CAEEL (Q23120) Probable splicing factor, arginine:serine-rich 2 (RNA-binding protein srp-4) (CeSRp40), partial (8%)	TC314099			GRMZM2G376618_T01		445	3.15	-0.675846
35810	722 weakly similar to PRF:NP_564718.2:30696124:NP_564718 haloacid dehalogenase-like hydrolase family protein (Arabidopsis thaliana), partial (9%)	TC307219			GRMZM2G329040_T02		722	0.14	-0.675678
32273	1251 similar to PRF:NP_564965.1:18409261:NP_564965 transducin family protein : WD-40 repeat family protein (Arabidopsis thaliana), partial (9%)	TC313403			GRMZM2G029536_T01		1251	0	-0.671154
44416	799 similar to PRF:NP_565835.1:18404057:NP_565835 expressed protein (Arabidopsis thaliana), partial (58%)	TC294822			GRMZM2G169405_T01		787	0	-0.670464
28488	1567 similar to PRF:NP_196814.1:15240006:NP_196814 expressed protein (Arabidopsis thaliana), partial (51%)	TC301601			GRMZM2G081521_T01		1567	0	-0.670303
17995	1743 similar to PRF:NP_199733.2:22327664:NP_199733 expressed protein (Arabidopsis thaliana), partial (40%)	TC313615			GRMZM2G338483_T01		1171	0.09	-0.669914
17676	798 similar to UP:Q69L73_ORYSA (Q69L73) Phosphodiesterase:alkaline phosphatase D-like protein, partial (44%)	TC308385			GRMZM2G159660_T02		795	0.25	-0.668761
27905	705 similar to UP:Q76LB1_WHEAT (Q76LB1) Aluminum-activated malate transporter, partial (21%)	DT646263							-0.664107
11229	820 similar to PRF:NP_567210.1:18411555:NP_567210 expressed protein (Arabidopsis thaliana), partial (62%)	TC280600			GRMZM2G177508_T01		813	0.37	-0.663703
11310	1371 Zea mays clone EL01N0503H06.c mRNA sequence	TC282641			GRMZM2G035421_T01		1363	0.59	-0.66214
44722	891 weakly similar to PRF:NP_565620.1:18401099:NP_565620 expressed protein (Arabidopsis thaliana), partial (59%)	TC302759			GRMZM2G012102_T01		840	0	-0.66109
24653	839 weakly similar to PRF:NP_174661.1:15218463:NP_174661 hydrolase, alpha:beta fold family protein (Arabidopsis thaliana), partial (19%)	TC307014			GRMZM2G060732_T01		835	0.36	-0.658115
7073	701 weakly similar to PRF:NP_564422.1:18398785:NP_564422 expressed protein (Arabidopsis thaliana), partial (59%)	TC302003			GRMZM2G164413_T01		696	0.86	-0.657365
10511	339 weakly similar to UP:Q53PI1_ORYSA (Q53PI1) Expressed protein, partial (7%)	TC312254			GRMZM2G415811_T02	C	125	6.45	-0.657272
24737	864 similar to UP:Q9WT88_9VIRU (Q9WT88) ORF1, partial (4%)	TC280142							-0.656286
12160	722 weakly similar to UP:KLF4_HUMAN (O43474) Kruppel-like factor 4 (Epithelial zinc-finger protein EZF) (Gut-enriched Krueppel-like factor), partial (4%)	TC284825			GRMZM2G479703_T01		718	0.28	-0.655852
10635	475 similar to UP:O82115_ORYSA (O82115) Zinc finger protein, partial (26%)	AW147034			GRMZM2G019335_T02		464	0.65	-0.655516
5858	671 similar to UP:Q6EPQ3_ORYSA (Q6EPQ3) SPX (SYG1:Pho81:XPR1) domain-containing protein-like, partial (16%)	CO525503			GRMZM2G086430_T01		671	0	-0.65539
16752	797 similar to PRF:NP_197654.1:15242927:NP_197654 phosphoglycerate:bisphosphoglycerate mutase family protein (Arabidopsis thaliana), partial (7%)	DR814871			GRMZM2G051697_T02	C	797	0.13	-0.655183
27891	589 similar to PRF:NP_567760.1:18416879:NP_567760 alanine racemase family protein (Arabidopsis thaliana), partial (51%)	DN233279							-0.655064
20333	779	DR831404							-0.652138
32852	817 similar to UP:WSP1_SCHPO (O36027) Wiskott-Aldrich syndrome homolog protein 1, partial (3%)	CO464879							-0.651756
39014	923 similar to UP:Q5DJU1_CAPAN (Q5DJU1) Fas-associated factor 1-like protein, partial (37%)	TC286802			GRMZM2G159538_T01		923	0.11	-0.651478
7359	280 947077B11.x1 947 - 2 week shoot from Barkan lab Zea mays cDNA, mRNA sequence.	BG549507			GRMZM2G047720_T01	C	277	0.36	-0.650994
25815	477	CF056854			GRMZM2G081521_T01	C	445	13.71	-0.650342
34964	814 homologue to UP:Q84UD1_HORVD (Q84UD1) GAMYB-binding protein (Fragment), partial (22%)	TC281399			GRMZM2G029370_T01		813	0	-0.648644
43037									-0.64708
30647	906 homologue to UP:Q6QXZ8_ORYSA (Q6QXZ8) Cytochrome b6:f complex subunit V, partial (75%)	TC294624			GRMZM2G448174_T01		904	0.33	-0.646843
43273	1070 gi|212721136|ref|NP_001131307.1|: hypothetical protein LOC100192620 [Zea mays] (IDPct:97.87/Score:454.9)	TC282371			GRMZM2G303132_T01		709	2.51	-0.646475
8050	806 similar to UP:Q944E4_ORYSA (Q944E4) Cellulose synthase-like protein OsCslE1, partial (31%)	DR819529			GRMZM2G014558_T01		805	0.12	-0.64485
34552	2270 similar to UP:Q9MAV5_ARATH (Q9MAV5) F24O1.4, partial (29%)	TC288751			GRMZM2G156879_T01	C	1677	0	-0.644346
37101	595 similar to GB:AAT76385.1:50399997:AC146936 expressed protein (Oryza sativa (japonica cultivar-group)), partial (18%)	TC302351			GRMZM2G104316_T01		379	9.19	-0.64012
32244	1685 similar to UP:Q6K722_ORYSA (Q6K722) OTU-like cysteine protease-like, partial (93%)	TC281196			GRMZM2G064386_T04		1498	0.27	-0.638923
32093	1620 similar to UP:Q84VU1_DAUCA (Q84VU1) 65kD microtubule associated protein, partial (58%)	TC293443			GRMZM2G465169_T02		1620	1.73	-0.638658
16180	590	TC302782							-0.638471
42311	610 weakly similar to PRF:NP_568563.1:18421842:NP_568563 expressed protein (Arabidopsis thaliana), partial (30%)	TC313209			GRMZM2G111637_T01		609	0.16	-0.637469
40652	710	CO443591							-0.637045
41981									-0.636975
30760	880 similar to PRF:NP_193040.2:42566740:NP_193040 AP2 domain-containing transcription factor family protein (Arabidopsis thaliana), partial (50%)	CO466036			GRMZM2G346207_T01		281	3.31	-0.636637
20531	454 homologue to UP:Q9B8Z1_SCHJA (Q9B8Z1) NADH dehydrogenase subunit 6, partial (8%)	DT938667							-0.635546
6856									-0.634721
40645	756 homologue to UP:Q4NPG7_9DELT (Q4NPG7) PE-PGRS family protein, partial (3%)	TC303614			GRMZM2G125487_T01		743	2.08	-0.634436
2712	299 gi|162459783|ref|NP_001106015.1|: starch synthase IIIb-1 precursor [Zea mays] (IDPct:100/Score:58.15)	AW216150			GRMZM2G121612_T01	C	299	0	-0.634233
22580	781 similar to UP:P93191_HORVU (P93191) Nonspecific lipid transfer protein, partial (69%)	TC287311			GRMZM2G004909_T01	C	709	1.28	-0.629296
23533	1570 similar to UP:Q9SDG0_ORYSA (Q9SDG0) Zinc finger protein-like, partial (41%)	TC287038			GRMZM2G305264_T02		1554	0.06	-0.627468
36686									-0.624693
38060	606 similar to PRF:NP_195502.2:30691615:NP_195502 zinc finger (C3HC4-type RING finger) family protein (Arabidopsis thaliana), partial (5%)	TC313572							-0.623509
35692									-0.623405
7436	718 similar to PRF:NP_194867.2:22329052:NP_194867 ABC1 family protein (Arabidopsis thaliana), partial (12%)	TC292210			GRMZM2G377115_T01	C	619	0	-0.622481
29123	564 weakly similar to UP:Q66GI4_ARATH (Q66GI4) At2g32230, partial (17%)	TC284159			GRMZM2G418206_T01		563	0.71	-0.622394
9081	1378 Zea mays clone EL01N0368H01.c mRNA sequence	TC289280			GRMZM2G047042_T02		1378	0	-0.621948
32786	282	AI715036							-0.621654
17947									-0.621071
30950									-0.620447
35805	757 gi|212723726|ref|NP_001132472.1|: hypothetical protein LOC100193929 [Zea mays] (IDPct:71.55/Score:95.13)	TC313777			GRMZM2G400223_T02		758	0.4	-0.620108
32920	537 weakly similar to UP:Q8W195_BRAOL (Q8W195) Zinc finger protein LSD1, partial (13%)	BM333902			GRMZM2G089106_T01	C	540	0.19	-0.619084
20934	843 similar to UP:TL15_ARATH (O22160) Thylakoid lumenal 15 kDa protein, chloroplast precursor (p15), partial (70%)	TC289640			GRMZM2G010929_T02		829	0.12	-0.618847
12527	132 947024E09.x2 947 - 2 week shoot from Barkan lab Zea mays cDNA, mRNA sequence.	BG316977			GRMZM2G177508_T01	C	135	0	-0.618434
5976	689 similar to UP:Q84KS9_9CARY (Q84KS9) RelA homolog, partial (12%)	DN210689			GRMZM2G417072_T01	C	688	0.58	-0.618173
13411	293 similar to UP:Q65X19_ORYSA (Q65X19) Cytochrome b5, partial (50%)	CF012207			GRMZM2G028986_T04	C	150	0	-0.615527
25074	666 similar to UP:Q6X182_MALDO (Q6X182) Mal d 1-associated protein, partial (22%)	DN214215			GRMZM2G045550_T03		666	0	-0.615077
1136	812 GB:AY108505.1:AY108505.1	NP667455			GRMZM2G481261_T01		591	0	-0.613438
27832	459 homologue to UP:O24212_ORYSA (O24212) Osr40g2 protein (Fragment), partial (12%)	TC310401			GRMZM2G469380_T02	C	451	1.96	-0.612907
21570	284 similar to UP:Q8S0I1_ORYSA (Q8S0I1) Cytidine:deoxycytidine deaminase-like, partial (12%)	CF059165			GRMZM2G380088_T01	C	283	2.11	-0.61153
3184	370 QCU2g04.yg QCU Zea mays cDNA clone QCU2g04, mRNA sequence.	CF063760			GRMZM2G092152_T03		344	1.74	-0.611205
22766	706 gi|226531109|ref|NP_001145362.1|: hypothetical protein LOC100278698 [Zea mays] (IDPct:82.05/Score:67.4)	DR971781			GRMZM2G472547_T02		707	0.14	-0.610655
30718	1775 similar to UP:Q6ZXK5_ORYSA (Q6ZXK5) Membrane related protein, partial (76%)	TC305284			GRMZM2G344205_T01		1773	0	-0.608842
12934	1830 weakly similar to PRF:NP_568068.1:18420515:NP_568068 electron transport SCO1:SenC family protein (Arabidopsis thaliana), partial (41%)	TC312091			GRMZM2G139903_T02		1830	0.6	-0.608802
37737	496 homologue to UP:Q5K3Q7_MAIZE (Q5K3Q7) Vacuolar H+-translocating inorganic pyrophosphatase , partial (22%)	TC310847			GRMZM2G069095_T02		496	0.2	-0.607469
39096	587	TC304378			GRMZM2G443509_T03		580	0.34	-0.607243
41512	1195 similar to UP:NAB2_YEAST (P32505) Nuclear polyadenylated RNA-binding protein NAB2, partial (4%)	TC313815			GRMZM2G393000_T01		385	0	-0.606981
16578	924 similar to UP:Q6E9T0_LISMO (Q6E9T0) ActA, partial (3%)	CO458738							-0.605784
31924									-0.605526
26932	534 similar to UP:IAA5_SORBI (P81368) Alpha-amylase inhibitor 5 (SI alpha-5), partial (89%)	TC297362							-0.605277
35361	1836 similar to UP:Q69T67_ORYSA (Q69T67) Lustrin A-like, partial (48%)	TC306679			GRMZM2G033805_T01		1836	0.16	-0.605104
39439	257	CD961627			GRMZM2G010745_T05		257	0	-0.602753
22995	491 similar to GB:BAB89717.1:20160776:AP003269 photosystem II protein W-like protein (Oryza sativa (japonica cultivar-group)), partial (92%)	AI691773			GRMZM2G005433_T01	C	487	4.51	-0.601141
29586	1767 weakly similar to UP:Q9FMX6_ARATH (Q9FMX6) Gb:AAD21732.1, partial (34%)	TC301960			GRMZM2G343149_T01		1767	0	-0.600558
5264	207	BG518246							-0.598548
8432	209	CF063790			GRMZM2G063244_T01	C	202	1.49	-0.597251
23922	1217 similar to UP:Q4NZF2_9DELT (Q4NZF2) PE-PGRS family protein, partial (4%)	TC312880			GRMZM2G119303_T01		1214	0.25	-0.595226
32209									-0.594538
26590	769 gi|115437128|ref|NP_001043218.1|: Os01g0523500 [Oryza sativa (japonica cultivar-group)] (IDPct:66.23/Score:113.2)	DN219463			GRMZM2G015542_T01	C	686	4.59	-0.589965
24954	1428 similar to UP:Q94D81_ORYSA (Q94D81) Phospholipase-like protein, partial (98%)	TC300511			GRMZM2G424577_T01		1428	0.07	-0.589937
31818	528	TC302536			GRMZM2G039696_T01		525	0	-0.58956
26372									-0.589556
18182	1458 similar to UP:Q6AVK0_ORYSA (Q6AVK0) Expressed protein, having alternative splicing products, partial (90%)	TC302057			GRMZM2G080725_T01		1457	0.27	-0.588578
15218	959 Zea mays clone Contig180 mRNA sequence	TC306980			GRMZM2G102167_T01		946	0	-0.588511
25478	681 similar to PRF:NP_566737.1:18403854:NP_566737 S1 RNA-binding domain-containing protein (Arabidopsis thaliana), partial (15%)	TC300703			GRMZM2G016084_T01		501	3.41	-0.588202
26556	497 weakly similar to PRF:NP_190719.1:15230505:NP_190719 expressed protein (Arabidopsis thaliana), partial (55%)	DN226433			GRMZM2G117558_T01	C	497	4.63	-0.5881
38917									-0.588043
5864	1851 similar to UP:Q8RZJ1_ORYSA (Q8RZJ1) OJ1485_B09.5 protein (Exostosin-like), partial (90%)	TC288941			GRMZM2G158496_T01		1825	0.27	-0.587443
17293	1273 Zea mays clone Contig80 mRNA sequence	TC302197			GRMZM2G038931_T02		1255	0.4	-0.587345
30658	406 homologue to UP:Q52PH1_MAIZE (Q52PH1) Golden2-like transcription factor, partial (21%)	BM500944			GRMZM2G026833_T01		385	4.45	-0.586315
38772	1317 similar to UP:Q70KU0_ORYSA (Q70KU0) VHS1 protein (Fragment), partial (86%)	TC284060			GRMZM2G107205_T01		1317	0.38	-0.585978
18604	429 similar to PRF:NP_172182.2:22329383:NP_172182 calcineurin-like phosphoesterase family protein (Arabidopsis thaliana), partial (21%)	CF026016			GRMZM2G423301_T01		429	0.7	-0.585513
14937	1519 weakly similar to UP:Q9M4F5_BRANA (Q9M4F5) CePP protein, partial (59%)	TC289501			GRMZM2G131597_T03		1518	0	-0.584003
35379	751 similar to UP:Q84XZ4_WHEAT (Q84XZ4) Mitogen-activated protein kinase, partial (18%)	CO520076			GRMZM2G032619_T03	C	751	0.13	-0.582089
5993	1304 similar to UP:EXPB3_ARATH (Q9M0I2) Beta-expansin 3 precursor (AtEXPB3) (At-EXPB3) (Ath-ExpBeta-1.6), partial (85%)	TC289653			GRMZM2G078279_T02		1303	0.23	-0.581974
28345	1603 similar to GB:AAN12188.1:23094280:AE003595 CG7383-PB, isoform B (Drosophila melanogaster), partial (6%)	TC281290			GRMZM2G144615_T01		1574	0.06	-0.581934
33708	668 similar to UP:FKB70_WHEAT (Q43207) 70 kDa peptidylprolyl isomerase (Peptidyl-prolyl cis-trans isomerase) (PPIase) (Rotamase) , partial (40%)	TC308673			GRMZM2G336858_T01		500	0	-0.580243

## Sheet: Table S2
Table S2. List of transcripts that are only UV-B-regulated in fully irradiated leaves (WPI) compared to those from non irradiated plants (NI) by 2-fold (p<0.05). Up-regulated transcripts are in red, while down-regulated transcripts are in green. Plants were treated with UV-B for 4h.
Feature	Description	GeneName	GO1	GO2	MatchName	MatchComp	MatchLength	MatchSubPct	Log2 WPI/NI
30518	532 gi|226500594|ref|NP_001152680.1|: copper transporter 1 [Zea mays] (IDPct:100/Score:71.63)	TC309168	transporter activity		GRMZM2G042412_T01		467	0.64	2.25855
23215	1468 gi|212276131|ref|NP_001130702.1|: hypothetical protein LOC100191805 [Zea mays] (IDPct:100/Score:290.4)	TC282884							2.229
10633	1497 Zea mays clone EK07D2305C10.c mRNA sequence	TC305416			GRMZM2G080912_T01		362	3.58	1.983
12557	704 similar to UP:Q5YJP9_9ASPA (Q5YJP9) At1g67350-like protein, partial (90%)	TC302309			GRMZM2G075943_T01		693	3.03	1.83015
12760	458	BM501110			GRMZM2G061702_T03		277	1.77	1.78701
126	2185 Zea mays clone EL01T0207G08.d mRNA sequence	TC310507	catalytic activity	molecular_function	GRMZM2G078033_T01		2139	0.14	1.62496
34823	1435 UP:THI41_MAIZE (Q41738) Thiazole biosynthetic enzyme 1-1, chloroplast precursor, complete	TC280434	catalytic activity		GRMZM2G018375_T02		1435	0	1.60727
32214	1243 gi|226491662|ref|NP_001144360.1|: hypothetical protein LOC100277271 [Zea mays] (IDPct:95.06/Score:480.7)	TC281638			GRMZM2G031143_T04		1238	0.16	1.5903
32705	767 homologue to UP:Q5Z8N8_ORYSA (Q5Z8N8) Aspartic proteinase nepenthesin II-like, partial (5%)	TC313597			GRMZM2G097141_T01		767	0.65	1.5804
20914	1935 UP:Q9ZP28_MAIZE (Q9ZP28) C13 endopeptidase NP1 precursor, complete	TC293030	hydrolase activity		GRMZM2G093032_T01		1924	0.05	1.56076
18122	740 homologue to PRF:1906392A:444344:1906392A thaumatin-like protein. (Zea mays), partial (92%)	TC280407			GRMZM2G402631_T01		737	3.92	1.53387
27112	707 gi|226497170|ref|NP_001141925.1|: hypothetical protein LOC100274074 [Zea mays] (IDPct:81.25/Score:136)	TC301334	hydrolase activity		GRMZM2G089944_T01		479	0	1.53257
8232	756 gi|226497170|ref|NP_001141925.1|: hypothetical protein LOC100274074 [Zea mays] (IDPct:89.36/Score:449.1)	TC308840	hydrolase activity		GRMZM2G089944_T01		749	0.4	1.47085
28801	1392 similar to UP:Q9M648_ARATH (Q9M648) FKF1 (Adagio 3), partial (56%)	TC298350			GRMZM2G107945_T01		1392	0	1.43002
18813	1441 homologue to UP:Q8W1D4_MAIZE (Q8W1D4) Cinful1 polyprotein, partial (10%)	TC280049			GRMZM2G455122_T01		353	8.52	1.4234
22998	612 similar to UP:Q5MFV1_ORYSA (Q5MFV1) BTH-induced ERF transcriptional factor 3, partial (16%)	TC309658	DNA binding	transcription factor activity	GRMZM2G055180_T01		601	0	1.3973
38070	801 Zm03_07g05_A Zm03_AAFC_ECORC_cold_stressed_maize_seedlings Zea mays cDNA clone Zm03_07g05, mRNA sequence.	BG319898			GRMZM2G003682_T01	C	799	0.75	1.3732
3360	1362 similar to UP:Q4NPG7_9DELT (Q4NPG7) PE-PGRS family protein, partial (3%)	TC295004			GRMZM2G476230_T01		1362	0	1.36314
10526	610 weakly similar to UP:Q9P468_NEUCR (Q9P468) Dynactin Arp1 p62 subunit RO2, partial (3%)	TC289410			GRMZM2G159500_T01		610	1.64	1.35124
37688	1998 similar to UP:Q8H2C2_PERAE (Q8H2C2) Serine:threonine kinase, partial (79%)	TC306591	kinase activity	nucleotide binding	GRMZM2G044038_T01		1997	0.15	1.34407
32391	896 UP:Q9M582_MAIZE (Q9M582) Hypersensitive-induced response protein, partial (83%)	TC305661			GRMZM2G070659_T01		897	0.22	1.32853
32450	735 similar to UP:Q5Z8C1_ORYSA (Q5Z8C1) Disease resistance protein-like, partial (8%)	TC283090			GRMZM2G074611_T01		544	0	1.31548
22179	1382 weakly similar to UP:Q4LHM5_9BURK (Q4LHM5) Uroporphyrin-III C:tetrapyrrole (Corrin:Porphyrin) methyltransferase, partial (9%)	TC296935			GRMZM2G362926_T01		1382	0	1.30921
923	830 similar to UP:Q6Z0Q9_ORYSA (Q6Z0Q9) COPT5-like protein, partial (53%)	TC314697	transporter activity		GRMZM2G003179_T01		522	1.53	1.29797
36937	761 homologue to UP:Q8S9E2_ORYSA (Q8S9E2) PolI-like DNA polymerase, partial (9%)	TC303295	DNA binding	transferase activity	GRMZM2G023422_T02		761	0	1.28392
23663	1027 gi|226503295|ref|NP_001143407.1|: hypothetical protein LOC100276051 [Zea mays] (IDPct:100/Score:223.8)	TC312424			GRMZM2G153887_T01		1019	0.2	1.28219
11432	1799 similar to GB:AAS76771.1:45773934:BT012284 At3g26932 (Arabidopsis thaliana), partial (44%)	TC287850	RNA binding		GRMZM2G179031_T01		1799	0	1.27251
12045	1387 Zea mays clone EL01T0207H11.c mRNA sequence	TC307400	catalytic activity		GRMZM2G071759_T05		1389	0.36	1.26588
27846	1368 gi|226496319|ref|NP_001150162.1|: fiber protein Fb19 [Zea mays] (IDPct:67.65/Score:45.82)	TC303176			GRMZM2G134340_T01		1186	1.02	1.26501
15045	770 similar to UP:Q9LW93_TOBAC (Q9LW93) Nicotiana tabacum wound inducive mRNA , complete cds, partial (58%)	TC293183	DNA binding	nuclease activity	GRMZM2G006468_T02		770	0	1.26185
37029	1399 gi|226508198|ref|NP_001146256.1|: hypothetical protein LOC100279830 [Zea mays] (IDPct:100/Score:177.2)	TC280003			GRMZM2G333029_T01		1399	0.07	1.25682
5571	2094 similar to UP:Q7XYY0_MEDTR (Q7XYY0) AKIN gamma, partial (68%)	TC287722	binding		GRMZM2G173536_T01		2094	0	1.24822
12475	473 similar to PRF:NP_178551.2:42568941:NP_178551 ankyrin repeat family protein (Arabidopsis thaliana), partial (14%)	DT653150	protein binding		GRMZM2G164669_T01		472	0	1.24666
39163									1.24575
20321	704 similar to UP:KING1_ARATH (Q8LBB2) SNF1-related protein kinase regulatory gamma subunit 1 (AKIN gamma1) (AKING1), partial (9%)	DN205713			GRMZM2G173536_T04		704	0	1.23325
2778	761 similar to UP:Q6SPE9_RABIT (Q6SPE9) Atherin, partial (4%)	TC306358			GRMZM2G045638_T01		761	0	1.23062
22838	623 similar to UP:Q852F6_ORYSA (Q852F6) Zinc transporter, partial (49%)	TC309791							1.22255
17725	808 similar to UP:Q5EUD3_MAIZE (Q5EUD3) Protein disulfide isomerase, partial (27%)	TC284721			GRMZM2G007385_T01		808	0.5	1.20428
12372	985 similar to UP:Q941T0_ORYSA (Q941T0) Pentatricopeptide (PPR) repeat-containing protein-like, partial (31%)	TC297331			GRMZM2G380195_T06		985	0.3	1.20256
43676									1.19589
10015	856 similar to UP:Q7EYM0_ORYSA (Q7EYM0) Zinc finger protein family-like, partial (38%)	TC282030	binding	protein binding	GRMZM2G148908_T04		847	0.24	1.18694
27336	1605 similar to UP:Q4SLG0_TETNG (Q4SLG0) Chromosome 7 SCAF14557, whole genome shotgun sequence. (Fragment), partial (6%)	TC289182			GRMZM2G381404_T01		1604	1.12	1.17138
36614	953 UP:Q7RS19_PLAYO (Q7RS19) SMC protein-related, partial (7%)	TC290191			GRMZM2G071758_T01		950	2.63	1.1692
32990	1011 similar to UP:Q80VL5_MOUSE (Q80VL5) Dst protein (Fragment), partial (7%)	TC308887			GRMZM2G403797_T01		1010	0	1.15854
4943	1431 similar to PIR:T02575:T02575 adenylate kinase homolog T16B24.9 (Arabidopsis thaliana), partial (73%)	TC279395	kinase activity	transferase activity	GRMZM2G150014_T01		1423	0.21	1.15696
20643	537 similar to PRF:NP_567592.1:18415415:NP_567592 GCN5-related N-acetyltransferase (GNAT) family protein (Arabidopsis thaliana), partial (33%)	BM078462							1.15269
15708	795 homologue to UP:Q6H7J6_ORYSA (Q6H7J6) Oligopeptide transporter OPT-like, partial (27%)	TC307979	hydrolase activity	nucleotide binding	GRMZM2G368398_T01		795	0.25	1.1468
10445	745 similar to UP:Q7QNY6_GIALA (Q7QNY6) GLP_20_4199_4423, partial (18%)	TC312063							1.14404
22855	604 similar to UP:Q4NPG7_9DELT (Q4NPG7) PE-PGRS family protein, partial (4%)	TC314938			GRMZM2G333049_T01		412	0.73	1.14269
32997	765 similar to UP:GRPA_MAIZE (P10979) Glycine-rich RNA-binding, abscisic acid-inducible protein, partial (46%)	CO458395							1.14117
6808	1045 weakly similar to UP:Q8LBI9_ARATH (Q8LBI9) Sugar transporter-like protein, partial (36%)	TC283446	transporter activity		GRMZM2G109201_T01		1007	0.7	1.13971
19423	957 similar to UP:Q5N7Q9_ORYSA (Q5N7Q9) Phosphatidic acid phosphatase beta-like, partial (49%)	TC288736	catalytic activity		GRMZM2G050658_T04		985	0.73	1.12934
30028	451	CF052906							1.12048
12421	360 3529_1_6_1_F09.x_1 3529 - 2 mm ear tissue from Schmidt and Hake labs Zea mays cDNA, mRNA sequence.	CA829569			GRMZM2G056762_T04	C	358	1.11	1.11586
17765	567 similar to GB:BAD31527.1:50508768:AP005515 receptor-like protein kinase-like protein (Oryza sativa (japonica cultivar-group)), partial (12%)	CF633368	kinase activity	nucleotide binding	GRMZM2G177726_T03	C	567	0	1.10645
9321	1163 similar to UP:Q69XV0_ORYSA (Q69XV0) BZIP transcription factor-like, partial (59%)	TC288272	DNA binding	transcription factor activity	GRMZM2G025812_T01		1155	0.09	1.09872
18664	1330 similar to PRF:NP_188498.1:15230160:NP_188498 aspartate:glutamate:uridylate kinase family protein (Arabidopsis thaliana), partial (71%)	TC311947	kinase activity		GRMZM2G139462_T01		1331	0	1.09631
18225	1228 similar to UP:Q9LUW5_ARATH (Q9LUW5) DEAD-Box RNA helicase-like protein, partial (61%)	TC300286	hydrolase activity	nucleotide binding	GRMZM2G136644_T01		1217	0.99	1.08349
41658	1952 Zea mays clone EL01N0529G01.d mRNA sequence	TC287905	transporter activity		GRMZM2G031177_T01		1509	0.33	1.08333
37367	973 similar to UP:O81816_ARATH (O81816) Monooxygenase 2 (MO2) , partial (28%)	TC290481							1.07089
23822	677 homologue to UP:CYSP1_MAIZE (Q10716) Cysteine proteinase 1 precursor , partial (41%)	AI001327	hydrolase activity		GRMZM2G098298_T01		666	4.93	1.06879
21375	2130 weakly similar to PRF:NP_196400.2:42567736:NP_196400 glycosyl hydrolase family 79 N-terminal domain-containing protein (Arabidopsis thaliana), partial (64%)	TC311894	hydrolase activity		GRMZM2G098397_T03		2128	0	1.06632
18533	3079 similar to UP:Q8GT52_HORVU (Q8GT52) Hexose transporter, partial (88%)	TC279960	transporter activity		GRMZM2G012923_T01		3077	0.03	1.06624
8759	1342 similar to PRF:NP_194958.2:30689347:NP_194958 peroxidase family protein (Arabidopsis thaliana), partial (65%)	TC283455	binding	molecular_function	GRMZM2G047968_T01		686	0	1.06502
41200	833 similar to UP:Q997C8_TUHV1 (Q997C8) Viral terminase (T89), partial (3%)	TC291196			GRMZM2G440925_T02		831	0.12	1.0586
27439	2962 homologue to UP:Q9ASR1_ARATH (Q9ASR1) At1g56070:T6H22_13 (Elongation factor EF-2), complete	TC279856	hydrolase activity	nucleotide binding	GRMZM2G040369_T02		2670	3	1.05772
41223	696 weakly similar to UP:Q9FIX3_ARATH (Q9FIX3) Gb:AAD30619.1, partial (16%)	CO520211	receptor binding		GRMZM2G003742_T01		696	0	1.05738
23117	766 similar to OMNI:NTL01ML0224:CAC29732.1:13092568: dihydropteroate synthase (Mycobacterium leprae), partial (5%)	CO449541			GRMZM2G134340_T03		377	1.64	1.051
27274	519	TC280059							1.04983
36026	1674 gi|226497964|ref|NP_001147493.1|: HYP1 [Zea mays] (IDPct:79.71/Score:695.7)	TC293881			GRMZM2G021194_T01		1493	0.2	1.04823
24018	1245 similar to UP:Q42565_ARATH (Q42565) Anthranilate synthase beta subunit (At1g25220) , partial (69%)	TC280118	catalytic activity		GRMZM2G171383_T01		1250	0.56	1.03154
6840	759 similar to UP:Q657Z1_ORYSA (Q657Z1) Carbohydrate kinase-like, partial (40%)	TC287604	kinase activity		GRMZM2G171400_T01		759	0.26	1.03074
42363	642 similar to UP:Q9AVE0_ARALY (Q9AVE0) SRKb, partial (7%)	TC295903	carbohydrate binding	nucleotide binding	GRMZM2G322728_T02		642	0	1.02928
20542	1763 similar to PRF:NP_198922.1:15237549:NP_198922 zinc finger (DHHC type) family protein (Arabidopsis thaliana), partial (72%)	TC300595	binding	receptor activity	GRMZM2G034833_T01		1548	7.03	1.02902
8136	850 similar to UP:Q9MA13_ARATH (Q9MA13) F20B17.5, partial (8%)	TC301735	kinase activity	protein binding	GRMZM2G080851_T01		822	0.24	1.02215
15551	609 gi|226533150|ref|NP_001147980.1|: peptide transporter PTR2-B [Zea mays] (IDPct:99.38/Score:303.5)	CO518881	transporter activity		GRMZM2G378604_T02	C	608	1.15	1.02213
12911	699 similar to UP:Q4NX38_9DELT (Q4NX38) LigA, partial (6%)	TC296188			GRMZM2G030794_T01		657	0.61	1.02098
11875	1084 similar to UP:Q45W71_ARAHY (Q45W71) Auxin-repressed protein, partial (79%)	TC285753			GRMZM2G123896_T02		1077	0	1.02079
16740	999 similar to UP:Q5ZBH4_ORYSA (Q5ZBH4) Myc-regulated DEAD:H box 18 RNA helicase-like, partial (35%)	TC307461	hydrolase activity	nucleotide binding	GRMZM2G026371_T01		950	0.42	1.02014
24121	1265 similar to UP:LPP2_ARATH (Q9XI60) Lipid phosphate phosphatase 2 (AtLPP2) (Phosphatidic acid phosphatase 2) (AtPAP2) (Prenyl diphosphate phosphatase) , partial (78%)	TC288737	catalytic activity		GRMZM2G024615_T05		1265	0.95	1.01581
8011	1046	TC280053			GRMZM2G423927_T01		333	9.04	1.01184
41577	1512 UP:Q5GAS1_MAIZE (Q5GAS1) Znf, partial (98%)	TC300782	binding	protein binding	GRMZM2G478553_T01		1512	0	1.01069
38250	1645 similar to UP:Q6SQN4_ORYSA (Q6SQN4) Circadian oscillator component, partial (50%)	TC280205			GRMZM2G474769_T01		1645	2.13	-1.11193
15255	980 weakly similar to UP:Q6X182_MALDO (Q6X182) Mal d 1-associated protein, partial (35%)	TC282370			GRMZM2G045550_T01		979	0.1	-1.0714
2102	504 weakly similar to UP:Q9LGH0_ORYSA (Q9LGH0) NAM-like protein-like, partial (25%)	TC314660							-1.16525
36057									-1.13526
26430	1124 weakly similar to PRF:NP_199529.1:15238034:NP_199529 vesicle-associated membrane family protein : VAMP family protein (Arabidopsis thaliana), partial (73%)	TC306828	structural molecule activity		GRMZM2G171406_T04		1125	0.36	-1.20158
5587	641 weakly similar to UP:Q9XF71_TOBAC (Q9XF71) CLC-Nt2 protein, partial (13%)	TC296592	transporter activity		GRMZM2G057616_T01		631	0.95	-1.08533
40938	1674 weakly similar to PRF:NP_974639.1:42573085:NP_974639 expressed protein (Arabidopsis thaliana), partial (13%)	TC295303			GRMZM2G106766_T01		1672	1.08	-1.05192
32457									-1.02818
11803	603 weakly similar to UP:Q4NZF2_9DELT (Q4NZF2) PE-PGRS family protein, partial (5%)	DN208870			GRMZM2G128981_T01	C	593	0	-1.0105
22728	1362 gi|212274355|ref|NP_001130647.1|: hypothetical protein LOC100191748 [Zea mays] (IDPct:100/Score:679.9)	TC281911	hydrolase activity	transporter activity	GRMZM2G070825_T01		1363	0	-1.0858
39007	2629 weakly similar to UP:O65836_LYCES (O65836) P69F protein , partial (44%)	TC287191	hydrolase activity	protein binding	GRMZM2G106401_T01	C	2629	0	-1.05707
20842	591 homologue to UP:Q5XUV6_WHEAT (Q5XUV6) 20S proteasome beta 5 subunit, partial (43%)	TC280199	hydrolase activity		GRMZM2G102596_T03		398	0	-1.07858
26246	1341 Zea mays clone Contig255 mRNA sequence	TC310550	DNA binding	structural molecule activity	GRMZM2G164020_T02		1320	1.61	-1.37372
21918	581 similar to UP:Q69TG9_ORYSA (Q69TG9) Glycine-rich protein-like, partial (72%)	TC302489	binding	molecular_function	GRMZM2G174048_T01		578	0.69	-1.23672
10736	2864 similar to UP:Q8W103_ARATH (Q8W103) AT5g63950:MBM17_5, partial (36%)	TC288088	DNA binding	receptor activity	GRMZM2G138125_T01		2013	0.05	-1.17399
2065	566 similar to UP:Q945D2_CASSA (Q945D2) O-GlcNAc-transferase-like protein (Fragment), partial (69%)	TC282445	binding		GRMZM2G438722_T04	C	561	0.18	-1.10996
32161	2195 UP:Q6RBX9_MAIZE (Q6RBX9) Glossy1 protein, complete	TC287485	binding	catalytic activity	GRMZM2G114642_T01		2189	0.32	-1.24984
32565	616	TC308495							-1.02186
22295	799 weakly similar to UP:O49147_ORYSA (O49147) Lysophospholipase homolog, partial (46%)	TC291859			GRMZM2G181000_T01		606	0.99	-1.09364
22915									-1.19899
4888	518	CD977361							-1.12931
43374	1166 similar to PRF:NP_189060.2:22331303:NP_189060 expressed protein (Arabidopsis thaliana), partial (27%)	TC282973	catalytic activity	transporter activity					-1.08434
917	730	TC283822			GRMZM2G156026_T01		314	9.9	-1.10369
38651	746 similar to UP:Q40867_PENAM (Q40867) Heat shock protein 17.9, partial (90%)	TC310318	transferase activity		GRMZM2G306679_T01		746	0	-4.28737
31281	2560 PIR:A48426:A48426 heat shock protein HSP82 - maize (Zea mays), complete	TC313390	nucleotide binding	protein binding	GRMZM2G012631_T01		1753	17.28	-4.0886
6591	839 similar to UP:Q8W007_ORYSA (Q8W007) Class I low-molecular-weight heat shock protein 17.9, partial (98%)	TC308672			GRMZM2G479260_T01		759	3.27	-3.35008
31379	1138 weakly similar to UP:Q8L470_LYCES (Q8L470) Small heat shock protein, partial (38%)	TC312940			GRMZM2G080724_T01		1138	0.18	-3.02847
2547	1088 UP:O64960_MAIZE (O64960) Low molecular weight heat shock protein precursor (Mitochondrial small heat shock protein 22), complete	TC300184			GRMZM2G007729_T02		1034	0.29	-2.94146
30298	742 homologue to UP:Q43701_MAIZE (Q43701) Heat shock protein 17.2, complete	TC282405			GRMZM2G158232_T01		740	0	-2.59241
15557	957 UP:Q41815_MAIZE (Q41815) Heat shock protein 26, complete	TC289930			GRMZM2G149647_T01		939	0.75	-2.5617
41965	2607 homologue to UP:Q7XZS5_9POAL (Q7XZS5) Soluble acid invertase (Fragment) , partial (94%)	TC286985	hydrolase activity	transporter activity	GRMZM2G089836_T01		2607	0.08	-2.46518
35060	392 similar to PRF:NP_191890.1:15229411:NP_191890 expressed protein (Arabidopsis thaliana), partial (21%)	CD995946			GRMZM2G128617_T01		253	1.96	-2.37613
5799	679 weakly similar to UP:Q6K4N7_ORYSA (Q6K4N7) Amino acid transporter-like, partial (33%)	TC304284	catalytic activity	nucleotide binding	GRMZM2G134888_T01		686	0.29	-2.37215
34464	595	TC305561							-2.33558
35792	1152 Zea mays clone Contig866.F mRNA sequence	TC313188	nucleotide binding		GRMZM2G024718_T01		1107	0.09	-2.2792
12189	1901 homologue to GB:CAA27330.1:861170:ZMHSP702 heat shock protein 70 (Zea mays), complete	TC279796	nucleotide binding		GRMZM2G310431_T01		1880	1.48	-2.1273
15823	838 similar to UP:O24180_ORYSA (O24180) Protein kinase, partial (41%)	TC281676	kinase activity	nucleotide binding	GRMZM2G113967_T01		847	0.84	-2.109
36419	1866 homologue to GB:CAA27330.1:861170:ZMHSP702 heat shock protein 70 (Zea mays), partial (95%)	TC279804	nucleotide binding						-1.91266
38579	1011 similar to GB:CAA27330.1:861170:ZMHSP702 heat shock protein 70 (Zea mays), partial (43%)	TC279815	nucleotide binding		GRMZM2G366532_T01		1015	0.49	-1.86051
16638	832 homologue to UP:Q40867_PENAM (Q40867) Heat shock protein 17.9, complete	TC310306	transferase activity		GRMZM2G481525_T01	C	841	1.56	-1.75851
12621	811 similar to UP:Q4NPG7_9DELT (Q4NPG7) PE-PGRS family protein, partial (3%)	TC279907			GRMZM2G150688_T01		719	0	-1.74362
33536	1714 similar to UP:Q6Z3T8_ORYSA (Q6Z3T8) Auxin-regulated protein-like, partial (55%)	TC312317							-1.73608
1120	1204 weakly similar to UP:Q8L685_VOLCA (Q8L685) Pherophorin-dz1 protein precursor, partial (27%)	TC305539							-1.56456
2965	913 similar to UP:Q8L8N8_ARATH (Q8L8N8) 70kD heat shock protein, partial (42%)	TC296393			GRMZM2G024718_T01		913	0.22	-1.56299
30085	1537 weakly similar to UP:UPS1_ARATH (Q9ZPR7) Ureide permease 1 (AtUPS1), partial (85%)	TC301863	transporter activity		GRMZM2G135746_T01		1536	0.2	-1.52525
25389	1186 similar to UP:Q9SN46_ARATH (Q9SN46) Extensin-like protein, partial (15%)	TC311240	protein binding		GRMZM2G151738_T01		1186	0.34	-1.48045
2612	1747 homologue to UP:HSP82_ORYSA (P33126) Heat shock protein 82, partial (69%)	TC310126	nucleotide binding	protein binding	GRMZM2G069651_T05		1700	0.12	-1.40825
14039	2435 similar to UP:SIX3_HUMAN (O95343) Homeobox protein SIX3 (Sine oculis homeobox homolog 3), partial (7%)	TC281910	binding		GRMZM2G136760_T01		2388	0	-1.36444
2873	1521 Zea mays clone EL01N0427E10.d mRNA sequence	TC307608	DNA binding	transcription factor activity	GRMZM2G098696_T01		1512	0.07	-1.3087
8262	821 similar to UP:Q93Y61_9POAL (Q93Y61) Copper:zinc superoxide dismutase, partial (89%)	CO443266	binding		GRMZM2G106928_T02		553	0.54	-1.28356
3304	1027 Zea mays clone Contig849.F mRNA sequence	TC313887	transferase activity		GRMZM2G000739_T01		1024	0.78	-1.27887
43657	574 similar to UP:Q7GC12_ORYSA (Q7GC12) Shaggy-related protein kinase gamma, partial (22%)	BE238581	kinase activity	nucleotide binding	GRMZM2G024151_T02		446	7.21	-1.27706
15112	1095 similar to UP:Q8VYJ7_ARATH (Q8VYJ7) At2g25140:F13D4.100, partial (27%)	TC283439	hydrolase activity	protein binding	GRMZM2G060561_T01		1095	0.64	-1.27646
31855	776 similar to PRF:NP_851111.1:30693723:NP_851111 transferase family protein (Arabidopsis thaliana), partial (37%)	TC313461	transferase activity		GRMZM2G034360_T01		774	0.39	-1.26751
26662	909 similar to UP:Q4BLX0_BURVI (Q4BLX0) Helix-turn-helix motif, partial (16%)	TC289906			GRMZM2G089343_T01		50	2	-1.26093
41759	1257 UP:Q9ATM5_MAIZE (Q9ATM5) Plasma membrane integral protein ZmPIP2-6, complete	TC282192	transporter activity		GRMZM2G047368_T01		1258	0.4	-1.25002
45120	801 similar to UP:Q5VR67_ORYSA (Q5VR67) F-box family protein-like, partial (36%)	TC283572	binding		GRMZM2G071705_T02		801	0	-1.24434
33914	131	CF019206							-1.24354
42570	874 gi|226507616|ref|NP_001148138.1|: glycerol 3-phosphate permease [Zea mays] (IDPct:91.07/Score:369.4)	TC290018							-1.14989
29982	714 weakly similar to GB:AAS99695.1:46518427:BT012551 At5g47530 (Arabidopsis thaliana), partial (41%)	TC309492			GRMZM2G066219_T01		714	0	-1.12148
23735	744 similar to UP:Q8VYJ7_ARATH (Q8VYJ7) At2g25140:F13D4.100, partial (26%)	TC303244	hydrolase activity	protein binding	GRMZM2G060561_T02		744	0.54	-1.09824
14810	1826 Zea mays clone Contig625 mRNA sequence	TC311199	hydrolase activity		GRMZM2G042008_T01		1817	0.11	-1.09281
36342	1230 weakly similar to UP:Q6A1K8_LYCES (Q6A1K8) IDS4-like protein, partial (72%)	TC312720			GRMZM2G171423_T03		1197	0.08	-1.09124
22530	2098 similar to UP:Q4NX38_9DELT (Q4NX38) LigA, partial (5%)	TC294933			GRMZM2G324467_T02		1721	7.95	-1.08783
31674	1684 Zea mays clone EL01T0402D04.d mRNA sequence	TC306062	hydrolase activity		GRMZM2G015973_T02		1651	0.24	-1.08527
9686	1785 Zea mays clone Contig675 mRNA sequence	TC279327	binding	structural molecule activity	GRMZM2G155281_T01		1720	1.88	-1.07054
21476	1321 similar to UP:Q9WU81_MOUSE (Q9WU81) CAMP inducible 2 protein (Mus musculus adult male thymus cDNA, RIKEN full-length enriched library, clone:5832433D20 product:solute carrier family 37 (glycerol-3-phosphate transporter), member 1, full insert sequen	TC300734	structural molecule activity						-1.06857
39619	1829 weakly similar to PRF:NP_181563.2:42569796:NP_181563 expressed protein (Arabidopsis thaliana), partial (55%)	TC292827	binding	receptor activity	GRMZM2G139250_T02		1786	0.45	-1.06143
1410	760 similar to PRF:NP_564277.1:18396294:NP_564277 expressed protein (Arabidopsis thaliana), partial (90%)	TC281925			GRMZM2G110044_T01		750	0.53	-1.03881
21084	900 weakly similar to PRF:NP_850197.1:30685426:NP_850197 expressed protein (Arabidopsis thaliana), partial (8%)	TC289452			GRMZM2G117410_T01		898	0	-1.03765
29326	909 similar to UP:Q655S9_ORYSA (Q655S9) Zinc finger POZ domain protein-like, partial (50%)	TC297704	protein binding		GRMZM2G180162_T01		909	0	-1.03492
35258	1387 homologue to UP:Q5DPX8_9POAL (Q5DPX8) GrpE2, complete	TC282180	enzyme regulator activity	protein binding	GRMZM2G344933_T01		1179	0.17	-1.02912
28760	1253 homologue to UP:Q6ZKQ7_ORYSA (Q6ZKQ7) Auxin-induced protein-related-like protein, partial (87%)	TC286692	nucleotide binding		GRMZM2G460861_T01		946	0	-1.02457
37850	541 MEST568-D10.univ ISUM7 Zea mays cDNA clone MEST568-D10 3 , mRNA sequence.	BM378740			GRMZM2G083716_T03	C	517	1.36	-1.02317
42204									-1.02269
15304	864 similar to PRF:NP_175606.2:42562696:NP_175606 protein kinase family protein : peptidoglycan-binding LysM domain-containing protein (Arabidopsis thaliana), partial (26%)	TC301913	kinase activity	nucleotide binding	GRMZM2G159105_T01		862	0.23	-1.01949
7380	1905 homologue to GB:BAB92673.1:20804997:AP003433 DNA-binding protein-like protein (Oryza sativa (japonica cultivar-group)), partial (25%)	TC304660	transcription regulator activity		GRMZM2G083504_T02		1676	0.06	-1.01618
29631	616 similar to UP:FKB70_WHEAT (Q43207) 70 kDa peptidylprolyl isomerase (Peptidyl-prolyl cis-trans isomerase) (PPIase) (Rotamase) , partial (35%)	CN844824			GRMZM2G096585_T05		615	0.98	-1.01326
317	1315 UP:Q9AQU5_MAIZE (Q9AQU5) Plasma membrane integral protein ZmPIP1-4 (Plasma membrane integral protein ZmPIP1-3), complete	TC281017	transporter activity		GRMZM2G392975_T01		998	1.7	-1.00401
17649	680 similar to UP:OPAP_DROME (P23488) Male-specific opa containing protein precursor (Dromsopa protein), partial (39%)	TC284302			GRMZM2G404608_T01		647	0	-1.00281
31585	516	TC302947							-1.00099

## Sheet: Table S3
Table S3. List of transcripts that are UV-B-regulated in fully irradiated leaves (WPI) , and also only in 1, 2 and 3 leaves from CLI (1L-IR, 2L-IR and 3L-IR, respectively) by 2-fold (p<0.05) in comparison to leaves from non irradiated plants (NI). Up-regulated transcripts are in red, while down-regulated transcripts are in green. Plants were UV-B irradiated during 4h.
Feature	Description	GeneName	GO1	GO2	MatchName	MatchComp	MatchLength	MatchSubPct	Log2 WPI/NI	Log2 1L_IR/NI	Log2 2L_IR/NI	Log2 3L_IR/NI
43070	804 similar to UP:ERF3_TOBAC (Q9SXS8) Ethylene-responsive transcription factor 3 (Ethylene-responsive element binding factor 3 homolog) (EREBP-5) (NtERF5), partial (29%)	TC307533	DNA binding	transcription factor activity	GRMZM2G020054_T01		804	0.75	2.3555	3.90853	4.85846	6.43016
36946	608 weakly similar to UP:LTB4D_HUMAN (Q14914) NADP-dependent leukotriene B4 12-hydroxydehydrogenase (15-oxoprostaglandin 13-reductase) , partial (11%)	TC308488	binding	catalytic activity	GRMZM2G125196_T01		608	0	2.08377	4.55226	4.62876	4.65341
462	989 homologue to UP:Q6ST23_BAMOL (Q6ST23) Phenylalanine ammonia-lyase , partial (38%)	TC310207	catalytic activity		GRMZM2G170692_T01		985	0	3.73284	4.8004	4.31348	3.89576
15354	595 similar to UP:Q4NNX8_9DELT (Q4NNX8) ABC-2, partial (4%)	CB604401			GRMZM2G047422_T01		593	0	2.01459	3.04564	3.79988	4.80302
43924	1502 UP:TRPA_MAIZE (P42390) Indole-3-glycerol phosphate lyase, chloroplast precursor (Indole synthase) (Tryptophan synthase alpha chain) (Benzoxazineless 1) , complete	TC305234	binding	catalytic activity	GRMZM2G085381_T01		1491	0	1.697	3.11317	3.59929	3.26797
29293	870 weakly similar to UP:TLX1_MOUSE (P43345) T-cell leukemia homeobox protein 1 (Homeobox protein Hox-11) (Homeobox TLX-1), partial (8%)	TC301163			GRMZM2G445634_T01		847	0.35	2.18523	3.33293	3.5811	4.84423
8760	308	TC296947			GRMZM2G088819_T01		273	0.73	1.94452	2.69246	3.39114	5.31327
3455	2070 homologue to UP:Q75W16_ORYSA (Q75W16) 3-deoxy-D-arabino heptulosonate-7-phosphate synthase, partial (92%)	TC292774	transferase activity		GRMZM2G365160_T01		2036	0.15	1.76203	3.18268	2.92718	3.5276
18098	597 weakly similar to UP:CAZ_DROME (Q27294) RNA-binding protein cabeza (Sarcoma-associated RNA-binding fly homolog) (P19), partial (8%)	TC298940			GRMZM2G476848_T01		579	0.17	1.16078	2.91475	2.78576	4.38722
12431	784 similar to PRF:NP_973862.1:42571543:NP_973862 expressed protein (Arabidopsis thaliana), partial (32%)	TC307708	binding		GRMZM2G036351_T01		795	2.58	1.48788	2.58762	2.73873	5.00441
6898	2183 weakly similar to PRF:NP_565254.1:18379164:NP_565254 amino acid permease family protein (Arabidopsis thaliana), partial (22%)	TC301109	transporter activity		GRMZM2G136508_T01		2183	0.09	1.0955	2.74438	2.69969	2.36572
30470	821 similar to UP:FOG1_MOUSE (O35615) Zinc finger protein ZFPM1 (Zinc finger protein multitype 1) (Friend of GATA protein 1) (Friend of GATA-1) (FOG-1), partial (3%)	TC308619			GRMZM2G315431_T01		821	0.37	1.86404	2.80092	2.57105	4.43192
9151	719 similar to UP:Q9ET53_MOUSE (Q9ET53) 90 kDa actin-associated protein palladin (Fragment), partial (6%)	TC310612			GRMZM2G087824_T01		692	0.86	1.12145	2.40576	2.54141	2.9817
11089	584 gi|226510105|ref|NP_001146150.1|: hypothetical protein LOC100279719 [Zea mays] (IDPct:41.48/Score:110.5) 2nd match: gi|79323330|ref|NP_001031435.1|: protein kinase family protein [Arabidopsis thaliana] (IDPct:51.06/Score:55.07)	AW061999	binding	protein binding	GRMZM2G463574_T01	C	585	1.03	1.99636	2.42934	2.41153	2.89604
22683	652 weakly similar to UP:STK39_MOUSE (Q9Z1W9) STE20:SPS1-related proline-alanine rich protein kinase (Ste-20 related kinase) (Serine:threonine-protein kinase 39) , partial (5%)	TC279538			GRMZM2G161521_T01		648	0	1.53772	2.19264	2.34075	2.86669
14487	1048 similar to UP:Q7F4G5_ORYSA (Q7F4G5) Ethylene responsive element binding factor3, partial (77%)	TC306111	binding	transcription factor activity	GRMZM2G310368_T01		1033	0.1	1.22992	2.50831	2.33937	3.69795
10218	1914 similar to UP:Q6IEM8_ORYSA (Q6IEM8) WRKY transcription factor 53 (Transcription factor WRKY12), partial (68%)	TC310736	DNA binding	transcription factor activity	GRMZM2G012724_T01		1844	0.11	1.53553	2.37735	2.27043	4.15101
16660	1525 similar to UP:Q8S4X0_PEA (Q8S4X0) Embryo-abundant protein EMB, partial (25%)	TC299970	transferase activity		GRMZM2G148904_T01		1525	0.07	1.28977	2.18398	2.20472	3.58775
9020	1481 similar to UP:Q8H289_ANACO (Q8H289) Epoxide hydrolase, partial (76%)	TC286047	catalytic activity		GRMZM2G133407_T01		1476	0	1.01901	2.40874	2.16827	3.97406
34043	1255 similar to UP:O49148_ORYSA (O49148) Harpin induced gene 1 homolog, partial (92%)	TC286030			GRMZM2G106792_T01		1247	0.24	1.37971	1.90815	2.14347	3.28967
5950	1916 homologue to UP:Q94IP1_SORBI (Q94IP1) Cinnamic acid 4-hydroxylase , complete	TC305188	binding	molecular_function	GRMZM2G139874_T01		1815	0.06	1.04213	2.28914	2.11951	1.67252
22436									1.14449	2.25791	2.07231	2.47109
7176	1320 gi|212721204|ref|NP_001132182.1|: hypothetical protein LOC100193608 [Zea mays] (IDPct:100/Score:592)	TC294730	binding	catalytic activity	GRMZM2G382569_T01		1304	0.31	1.65375	1.82166	2.00967	2.39929
37258	1112 homologue to UP:Q6IEM8_ORYSA (Q6IEM8) WRKY transcription factor 53 (Transcription factor WRKY12), partial (34%)	TC310737	DNA binding	transcription factor activity	GRMZM2G449681_T03		1035	0.1	1.60836	1.95367	2.00834	3.38066
27419	672 weakly similar to UP:Q9AJC3_BURGL (Q9AJC3) B 46, partial (13%)	TC308089			GRMZM2G420715_T01		672	0.3	1.78166	2.08146	1.99685	3.12476
43808	936 similar to UP:Q5FV40_ARATH (Q5FV40) At2g01170, partial (48%)	TC295249	molecular_function		GRMZM2G022642_T01		936	0.11	1.05519	2.07272	1.99261	2.14321
26440	1562 weakly similar to UP:Q5Z983_ORYSA (Q5Z983) GDSL-lipase-like, partial (36%)	TC295346	hydrolase activity		GRMZM2G022402_T01		1562	0	1.70082	2.2163	1.97768	2.16842
2374	676 similar to UP:Q52QH4_ORYSA (Q52QH4) NAC protein, partial (30%)	TC296607	DNA binding		GRMZM2G312201_T03		676	0	1.39698	2.0489	1.93674	2.92596
20379	497 weakly similar to UP:Q69UD7_ORYSA (Q69UD7) 0-deacetylbaccatin III-10-O-acetyl transferase-like, partial (27%)	TC313909	catalytic activity	transferase activity	GRMZM2G159641_T01		501	0.2	1.39084	2.10706	1.93672	2.94361
27387	1657 similar to UP:Q6QHF4_HORVU (Q6QHF4) WRKY transcription factor, partial (69%)	TC300388	DNA binding	transcription factor activity	GRMZM2G120320_T01		1626	0	1.03539	2.14146	1.8844	3.15992
2503	422 gi|226530379|ref|NP_001151053.1|: flavonoid 3-monooxygenase [Zea mays] (IDPct:50.96/Score:117.1)	BM334730	binding	molecular_function	GRMZM2G321033_T01	C	422	2.14	1.63484	1.92352	1.87946	1.66805
19683	1201 similar to PRF:NP_850063.1:30682825:NP_850063 expressed protein (Arabidopsis thaliana), partial (21%)	TC291192							1.39889	1.66314	1.85788	2.35455
8850	695 gi|115488962|ref|NP_001066968.1|: Os12g0547600 [Oryza sativa (japonica cultivar-group)] (IDPct:39.06/Score:151)	TC304224			GRMZM2G176472_T01	C	695	2.01	1.63252	1.77102	1.84994	2.87842
28526	1375 similar to UP:Q6AST5_ORYSA (Q6AST5) Amino acid permease domain containing protein, partial (93%)	TC308585			GRMZM2G065974_T01		1371	0.15	1.10442	1.76642	1.80247	2.75651
2689	864 Zea mays clone EL01N0531F06.c mRNA sequence	TC283829	binding	protein binding	GRMZM2G440866_T01		864	0.46	1.02426	1.91781	1.78433	3.85246
21299	1012 weakly similar to UP:Q6H732_ORYSA (Q6H732) Subtilisin-like serine protease AIR3-like protein, partial (56%)	TC284226	binding	kinase activity	GRMZM2G031613_T02		1012	0	1.54388	1.49951	1.74135	2.16158
28746									1.69295	1.73272	1.71249	2.95716
2847	1047 weakly similar to UP:Q9FZE6_ARATH (Q9FZE6) T1K7.1 protein, partial (3%)	TC314176			GRMZM2G167387_T01		971	0.74	1.77148	1.50177	1.68613	1.96256
25005									1.21145	1.79686	1.67519	1.70356
36977	1589 similar to UP:Q6K3W4_ORYSA (Q6K3W4) Protein phosphatase 2C-like, partial (83%)	TC282385	catalytic activity	hydrolase activity	GRMZM2G308615_T01		1592	0.06	1.17908	1.34247	1.67222	2.47843
40928	1101 weakly similar to PRF:NP_974279.1:42572367:NP_974279 wound-responsive protein-related (Arabidopsis thaliana), partial (42%)	TC281430			GRMZM2G010909_T01		1093	0	1.33051	1.88349	1.64302	1.99937
10651	863 homologue to GB:BAB63676.1:15289981:AP003277 induced protein MgI1 (Oryza sativa (japonica cultivar-group)), partial (68%)	TC314868	signal transducer activity	transcription regulator activity	GRMZM2G067702_T02		239	6.85	1.51553	1.2311	1.63381	1.97774
27759	1522 UP:Q43705_MAIZE (Q43705) Cysteine protease precursor, complete	TC287034	hydrolase activity		GRMZM2G038636_T01		1498	0.27	2.02208	1.29037	1.62964	1.71688
15940	2575 UP:CYSP1_MAIZE (Q10716) Cysteine proteinase 1 precursor , complete	TC280397	hydrolase activity		GRMZM2G098298_T01		1444	0	1.73897	1.27629	1.61607	1.43737
22598	1522 weakly similar to UP:Q9LW93_TOBAC (Q9LW93) Nicotiana tabacum wound inducive mRNA , complete cds, partial (58%)	TC288435	DNA binding	nuclease activity	GRMZM2G028665_T01		1503	0.13	1.96168	1.43851	1.61089	1.35287
44500	1566 similar to UP:Q6AWY8_ORYSA (Q6AWY8) Growth-regulating factor 1, partial (31%)	TC299847	hydrolase activity	nucleotide binding	GRMZM2G067743_T01		1567	0.06	1.10368	1.57042	1.52555	1.60271
30269	2012 homologue to UP:Q5QMH5_ORYSA (Q5QMH5) Ankyrin-like protein, complete	TC312070			GRMZM2G123977_T01		2012	0.15	1.12146	1.29374	1.51887	1.99114
6110	611 gi|226497208|ref|NP_001150045.1|: calmodulin binding protein [Zea mays] (IDPct:41.79/Score:85.5)	DR794085			GRMZM2G176472_T01		609	2.13	1.17578	1.2905	1.51724	2.74714
18907	1496 similar to UP:Q94EA8_ORYSA (Q94EA8) WRKY transcription factor 14 (WRKY14), partial (56%)	TC289729	DNA binding	transcription factor activity	GRMZM2G040298_T01		1496	0.07	1.35215	1.08447	1.47982	1.69967
20301	2487 UP:Q5YLM2_MAIZE (Q5YLM2) Roothairless 3, complete	TC311796	carbohydrate binding		GRMZM2G377215_T01		2479	0	1.00912	1.46608	1.46425	2.313
31249	854 similar to UP:Q9FFE6_ARATH (Q9FFE6) AMP-binding protein (Adenosine monophosphate binding protein 5 AMPBP5), partial (22%)	BG320310	catalytic activity		GRMZM2G105330_T01		865	1.08	1.09391	1.54567	1.46179	2.29818
29645	930 similar to UP:Q6IEN5_ORYSA (Q6IEN5) WRKY transcription factor 46 (Fragment), partial (60%)	TC298988	binding	transcription factor activity	GRMZM2G060918_T01		833	1.2	1.15847	1.63023	1.45572	2.19301
30590									1.36205	1.24751	1.38965	1.8697
5927	1558 UP:Q8LKW9_MAIZE (Q8LKW9) DRE binding factor 1, complete	TC281765	DNA binding	transcription factor activity	GRMZM2G061487_T01		1537	0.78	1.18447	1.31255	1.38647	1.72206
26064	523 similar to UP:Q85V22_ORYSA (Q85V22) Histidine amino acid transporter, partial (23%)	DR801901			GRMZM2G149216_T01	C	523	0.57	1.25838	1.30562	1.38057	1.02455
9299	1568 homologue to UP:Q8S2F4_ORYSA (Q8S2F4) Phosphate:phosphoenolpyruvate translocator protein-like, partial (96%)	TC293077			GRMZM2G130558_T01		1568	0.06	1.13003	1.38468	1.36612	1.99174
8992	2360 disease resistance gene analog PIC17	TC283226	hydrolase activity	protein binding	GRMZM2G032602_T01		2351	0.72	1.10569	1.40145	1.35528	3.28474
279	1222 similar to UP:Q9LK32_ARATH (Q9LK32) Gb:AAF03438.1 (AT3g27210:K17E12_3), partial (16%)	TC293948	structural molecule activity		GRMZM2G044460_T01		1207	0.08	1.60832	1.06411	1.33786	1.33902
11793	1269 homologue to UP:Q41797_MAIZE (Q41797) Calmodulin-binding protein (Fragment), partial (98%)	TC311213			GRMZM2G018837_T03		1267	0.08	1.43059	1.09896	1.30033	1.31498
36594	831 weakly similar to UP:Q6YUL3_ORYSA (Q6YUL3) Nodulin-like protein, partial (51%)	TC315439			GRMZM2G163798_T01		807	1.35	1.2637	1.1784	1.29638	1.06105
22180	2753 similar to UP:Q7XZU9_HORVU (Q7XZU9) PG1, partial (52%)	TC292776							1.70091	1.10845	1.25065	1.77993
19609	2061 weakly similar to PRF:NP_188492.2:22331163:NP_188492 zinc finger (DHHC type) family protein (Arabidopsis thaliana), partial (64%)	TC313634	binding		GRMZM2G068177_T01		2061	0.1	1.06299	1.04707	1.24366	1.04703
31835	1362 similar to UP:Q76DY2_TOBAC (Q76DY2) AG-motif binding protein-2, partial (22%)	TC282186	binding	transcription factor activity	GRMZM2G009530_T01		1130	0	1.22767	1.02878	1.23088	1.61776
12097									1.34543	1.00681	1.21744	1.20203
5231	916 similar to PRF:NP_566384.1:18399065:NP_566384 xanthine:uracil permease family protein (Arabidopsis thaliana), partial (25%)	TC314312	transporter activity		GRMZM2G119970_T01		917	0.11	1.26544	1.32416	1.17476	1.35398
21537	704 weakly similar to UP:Q9MA13_ARATH (Q9MA13) F20B17.5, partial (19%)	TC303697			GRMZM2G080851_T01		704	0.28	1.21754	1.03536	1.10626	1.21001
44252	1286 weakly similar to PIR:S16321:S16321 light-induced protein CPRF-2 - parsley (Petroselinum crispum), partial (27%)	TC294981	DNA binding	transcription factor activity	GRMZM2G073427_T02		1282	0	2.01267	1.19739	1.05959	1.05073
20689	2320 similar to UP:Q8VYX1_WHEAT (Q8VYX1) Phosphoethanolamine methyltransferase, partial (98%)	TC298659	transferase activity		GRMZM2G170400_T01		2203	0.18	-1.31026	-1.77494	-2.60934	-3.35414
41606	830 similar to UP:Q52MY7_ORYSA (Q52MY7) Heat shock protein 41, partial (44%)	CO447238	DNA binding	transcription factor activity	GRMZM2G003489_T02		785	1.79	-2.67223	-2.47897	-2.50412	-2.15164
16590	784 weakly similar to UP:FIBH_BOMMO (P05790) Fibroin heavy chain precursor (Fib-H) (H-fibroin), partial (4%)	TC314184			GRMZM2G339728_T01		798	0.78	-2.12116	-1.97525	-2.25335	-2.19229
16516	989 UP:O64964_MAIZE (O64964) Tonoplast intrinsic protein (Tonoplast water channel), partial (18%)	TC299370			GRMZM2G436328_T01	C	77	0	-2.01556	-1.9803	-2.1974	-2.78425
38069	665 similar to GB:AAO63315.1:28950783:BT005251 At1g23330 (Arabidopsis thaliana), partial (65%)	CO532727			GRMZM2G096831_T01	C	665	0.45	-2.14107	-2.35227	-2.14102	-2.03487
17246	461	CD958290							-1.8299	-1.7949	-2.12614	-2.25749
23114	315 similar to UP:Q6SQN4_ORYSA (Q6SQN4) Circadian oscillator component, partial (13%)	AW062091			GRMZM2G474769_T02		317	0.32	-2.46305	-1.72593	-2.03091	-1.21538
33183	524 similar to PRF:NP_850566.1:30682028:NP_850566 Aha1 domain-containing protein (Arabidopsis thaliana), partial (41%)	CD568693	enzyme regulator activity	protein binding	GRMZM2G038108_T01	C	526	0	-1.94193	-2.03056	-2.00123	-2.24157
14068	734 homologue to UP:Q5N797_ORYSA (Q5N797) UVB-resistance protein UVR8-like, partial (91%)	TC305401			GRMZM2G302245_T01		735	0.68	-2.49642	-2.00997	-1.9886	-1.64458
40312	830 similar to PRF:NP_191084.1:15233218:NP_191084 expressed protein (Arabidopsis thaliana), partial (61%)	TC308493							-1.02926	-2.09205	-1.90208	-1.83668
27051	836 homologue to UP:Q5N797_ORYSA (Q5N797) UVB-resistance protein UVR8-like, complete	TC305402			GRMZM2G337819_T02		836	0.24	-2.24968	-1.82501	-1.88964	-1.58749
9739	1015 similar to GB:AAQ23061.1:33591108:AY344489 heat shock factor RHSF7 (Oryza sativa (japonica cultivar-group)), partial (33%)	TC308958			GRMZM2G165972_T01		1015	0	-1.27589	-1.5533	-1.82194	-1.25174
23941	844 homologue to UP:Q4NZF2_9DELT (Q4NZF2) PE-PGRS family protein, partial (3%)	TC315529	binding		GRMZM2G388608_T01		821	0.48	-1.48508	-1.69474	-1.81578	-2.14371
44170	694 similar to GB:BAB90336.1:20161412:AP003535 zinc-induced protein-like (Oryza sativa (japonica cultivar-group)), partial (78%)	TC283614			GRMZM2G099003_T01		483	2.28	-1.41786	-1.66201	-1.7813	-2.4085
4215	1019 similar to GB:AAQ23060.1:33591106:AY344488 heat shock factor RHSF6 (Oryza sativa (japonica cultivar-group)), partial (32%)	TC289946	DNA binding	transcription factor activity	GRMZM2G010871_T03		1004	0.2	-1.21063	-1.82805	-1.78057	-2.05955
21890	1381 weakly similar to UP:Q943F9_ORYSA (Q943F9) Lipase (Class 3)-like protein, partial (63%)	TC312600			GRMZM2G115574_T01		1379	0	-1.67301	-1.54301	-1.7564	-1.80633
6801	668 weakly similar to UP:Q4NNS9_9DELT (Q4NNS9) LigA, partial (5%)	TC297105	protein binding		GRMZM2G070475_T01		591	1.36	-1.8637	-1.81925	-1.74565	-1.1502
27327	1596 similar to UP:Q9SP09_TOBAC (Q9SP09) DnaJ-like protein, partial (90%)	TC293598	protein binding		GRMZM2G119316_T02		1586	0	-1.37166	-1.66518	-1.73694	-1.406
31883	2201 homologue to UP:Q9SAU8_WHEAT (Q9SAU8) HSP70, complete	TC279806	nucleotide binding		GRMZM2G351416_T01		2201	0.64	-1.63243	-1.83752	-1.71726	-1.66098
10747	594 homologue to UP:GFRA4_CHICK (O93512) GDNF family receptor alpha 4 precursor (GFR-alpha 4) (GFRalpha4), partial (3%)	CB179674			GRMZM2G010871_T04		507	1.15	-1.25867	-1.5842	-1.71378	-2.18095
14066	538 similar to UP:Q5JCT1_ORYSA (Q5JCT1) OSA15 protein, partial (36%)	TC309668	binding		GRMZM2G062129_T01		539	0.56	-1.16975	-1.30683	-1.67513	-1.82061
25891	990 weakly similar to UP:O49147_ORYSA (O49147) Lysophospholipase homolog, partial (58%)	TC307007			GRMZM2G041249_T01		988	0.2	-1.47133	-1.41753	-1.67064	-2.12448
42098	762 homologue to UP:FKB70_WHEAT (Q43207) 70 kDa peptidylprolyl isomerase (Peptidyl-prolyl cis-trans isomerase) (PPIase) (Rotamase) , partial (26%)	TC292940			GRMZM2G096585_T04		723	0.69	-1.65817	-1.6066	-1.6664	-1.49312
31840									-1.49367	-1.79497	-1.6651	-1.6557
19073	1364 similar to UP:Q653W2_ORYSA (Q653W2) (2R)-phospho-3-sulfolactate synthase-like (Phosphosulfolactate synthase-related protein), partial (92%)	TC294363			GRMZM2G043147_T01		1356	0.95	-1.93995	-1.83601	-1.658	-2.45828
43040	1001 similar to UP:Q96269_ARATH (Q96269) Heat-shock protein, partial (17%)	TC313845	nucleotide binding		GRMZM2G361605_T01		973	0	-1.58149	-1.74056	-1.65652	-2.24753
34401	1295 similar to UP:Q67TQ6_ORYSA (Q67TQ6) Remorin protein-like, partial (24%)	TC281793			GRMZM2G162598_T01		1291	0.31	-1.04285	-1.4833	-1.62023	-1.66526
6899	826 similar to UP:Q9M2S1_ARATH (Q9M2S1) Regulator of chromosome condensation-like protein, partial (24%)	TC315780			GRMZM2G337819_T02		799	0	-1.97154	-1.51368	-1.60552	-1.52242
393	2245 UP:INO1_MAIZE (Q9FPK7) Inositol-3-phosphate synthase (Myo-inositol-1-phosphate synthase) (MI-1-P synthase) (IPS) , complete	TC280273	binding	catalytic activity	GRMZM2G155242_T01		2233	0.54	-1.84345	-1.35859	-1.56001	-1.7936
10918	1445 Zea mays clone Contig188.F mRNA sequence	TC305946	enzyme regulator activity	protein binding	GRMZM2G021816_T01		1408	0	-1.49634	-1.54139	-1.55015	-1.57735
43446	1286 similar to UP:Q8VXP2_9ASPA (Q8VXP2) Beta-carotene hydroxylase, partial (52%)	TC294128	binding	catalytic activity	GRMZM2G163683_T02		1286	0.08	-1.72744	-1.28807	-1.53043	-1.25788
14659	359	CF919828			GRMZM2G086464_T02		71	0	-1.45814	-1.25764	-1.52142	-1.28628
29268	1214 similar to PRF:NP_187100.1:15229308:NP_187100 RNA recognition motif (RRM)-containing protein (Arabidopsis thaliana), partial (55%)	TC282722	DNA binding	receptor activity	GRMZM2G125529_T01		1214	0.16	-1.43859	-1.33866	-1.51304	-1.78514
38946									-1.44162	-1.36295	-1.49198	-1.57666
3779	900 weakly similar to UP:Q9FR62_BRANA (Q9FR62) P23, partial (61%)	TC289458							-1.60419	-1.58291	-1.49137	-1.33891
7729	915 gi|226528934|ref|NP_001146835.1|: MYB-like protein E1 [Zea mays] (IDPct:98.73/Score:334.3)	TC302156	DNA binding		GRMZM2G145041_T01		914	0	-1.23429	-1.1697	-1.46998	-1.9853
33127	1398 Zea mays clone EL01N0422F11.c mRNA sequence	TC280139	binding	catalytic activity	GRMZM2G323679_T01		1386	0.07	-1.35811	-1.54296	-1.4529	-1.40563
38074	619 homologue to UP:Q9M7N5_MAIZE (Q9M7N5) MFP1 attachment factor 1, partial (77%)	TC307539	DNA binding	nucleotide binding	GRMZM2G411084_T01		605	0.33	-1.29629	-1.22209	-1.44942	-1.46926
6824	529 weakly similar to UP:Q4PP24_9EIME (Q4PP24) Heat shock protein 70 (Fragment), partial (33%)	TC297272	nucleotide binding		GRMZM2G145275_T01		522	3.44	-1.12454	-1.36759	-1.43663	-1.44937
9037	1697 gi|226508886|ref|NP_001152291.1|: stachyose synthase [Zea mays] (IDPct:98.9/Score:884)	TC294348	DNA binding	transcription factor activity	GRMZM2G311756_T02		1629	0.86	-1.37582	-1.27341	-1.43428	-1.28684
8229	870 similar to PRF:NP_187509.1:15231993:NP_187509 DNAJ heat shock N-terminal domain-containing protein (Arabidopsis thaliana), partial (17%)	TC290692							-1.09344	-1.4531	-1.42526	-1.49002
6965	535 UP:Q84RL7_MAIZE (Q84RL7) Aquaporin, partial (21%)	BM380109	transferase activity	transporter activity	GRMZM2G014914_T02	C	535	0.37	-1.36556	-1.14364	-1.42129	-1.62875
37573	1709 Zea mays clone EL01N0443H09.c mRNA sequence	TC298763	protein binding		GRMZM2G028218_T01		1458	1.78	-1.25666	-1.3161	-1.41361	-1.04471
30899	1938 weakly similar to UP:O23024_ARATH (O23024) T1G11.14 protein (Flavin-containing monooxygenase YUCCA3) (At1g04610), partial (67%)	TC307849	binding	nucleotide binding	GRMZM2G132489_T01		1948	1.03	-1.34682	-2.24029	-1.38507	-1.66755
22985	737 weakly similar to UP:Q84NI6_CUCME (Q84NI6) Alkaline alpha galactosidase II, partial (26%)	DN207734	DNA binding	transcription factor activity	GRMZM2G311756_T02		449	1.56	-1.35737	-1.27023	-1.37329	-1.61246
8353	1638 similar to PRF:NP_174338.2:30691791:NP_174338 CCAAT-binding transcription factor (CBF-B:NF-YA) family protein (Arabidopsis thaliana), partial (38%)	TC294340	DNA binding	transcription factor activity	GRMZM2G104396_T01		1487	0	-1.21247	-1.33299	-1.37223	-1.00078
14016	1251 weakly similar to PRF:NP_683570.1:22331117:NP_683570 alanyl-tRNA synthetase-related (Arabidopsis thaliana), partial (61%)	TC283854	catalytic activity	nucleotide binding	GRMZM2G140754_T01		1247	0.16	-1.2194	-1.40664	-1.36597	-1.25037
33547	1081 UP:Q9ATL8_MAIZE (Q9ATL8) Tonoplast membrane integral protein ZmTIP2-2, complete	TC300906	transporter activity		GRMZM2G056908_T01		1056	0.47	-1.31151	-1.38188	-1.34852	-1.47913
15241	792 similar to UP:Q84NI6_CUCME (Q84NI6) Alkaline alpha galactosidase II, partial (12%)	DT649100			GRMZM2G047292_T01	C	689	0	-1.26051	-1.16038	-1.33867	-1.11781
1419	550 gi|226490865|ref|NP_001141500.1|: hypothetical protein LOC100273612 [Zea mays] (IDPct:67.92/Score:98.98)	AI649421	receptor activity		GRMZM2G148831_T01	C	546	1.1	-1.24147	-1.07354	-1.32887	-1.10171
19173	587 similar to PRF:NP_172830.1:15222942:NP_172830 calcineurin-like phosphoesterase family protein (Arabidopsis thaliana), partial (4%)	CO444067			GRMZM2G340935_T01		156	3.82	-1.41828	-1.42403	-1.31771	-1.45131
807	832 similar to PRF:NP_974200.1:42572211:NP_974200 expressed protein (Arabidopsis thaliana), partial (44%)	TC296427			GRMZM2G388855_T02		290	0.69	-1.1283	-1.04838	-1.30515	-1.43167
10220	2140 weakly similar to UP:Q8RX84_ARATH (Q8RX84) AT5g28150:T24G3_80, partial (64%)	TC306268			GRMZM2G009901_T01		2137	0	-1.22871	-1.21148	-1.30427	-1.47581
37253	608	TC285481							-1.44709	-1.26401	-1.28302	-1.09172
8648	2485 homologue to UP:HSP82_ORYSA (P33126) Heat shock protein 82, complete	TC310244	nucleotide binding	protein binding	GRMZM2G024668_T01		2472	0.97	-1.08134	-1.1781	-1.26139	-1.10776
33147	774 homologue to UP:Q5N8H1_ORYSA (Q5N8H1) Hydrolase-like protein, partial (30%)	TC296493	catalytic activity		GRMZM2G007160_T02		677	0.74	-1.23546	-1.04299	-1.2611	-1.1407
15270	672	TC296821			GRMZM2G032706_T01		673	0	-1.19455	-1.26066	-1.24335	-1.20778
38702	1163 similar to UP:Q84XL8_9LILI (Q84XL8) Digalactosyldiacylglycerol synthase (Fragment), partial (54%)	TC289814							-1.20158	-1.06254	-1.21549	-1.385
18392	780 homologue to UP:Q8S3I9_WHEAT (Q8S3I9) D1 protease precursor (Fragment), partial (44%)	TC307660	hydrolase activity	protein binding	GRMZM2G379002_T01		780	0.13	-1.53103	-1.01575	-1.20347	-1.08096
26677	1340 similar to UP:Q6EPQ3_ORYSA (Q6EPQ3) SPX (SYG1:Pho81:XPR1) domain-containing protein-like, partial (48%)	TC287912			GRMZM2G086430_T01		1312	1.54	-1.03239	-1.24298	-1.20178	-1.23661
4858	1763 weakly similar to PRF:NP_563688.1:18379117:NP_563688 expressed protein (Arabidopsis thaliana), partial (56%)	TC288761			GRMZM2G057451_T01		1761	0.17	-1.08106	-1.08505	-1.15571	-1.61102
26219									-1.03554	-1.0536	-1.1495	-2.11911
29614	1493 Zea mays clone Contig646 mRNA sequence	TC279480			GRMZM2G041328_T01		1466	0.89	-1.1296	-1.17217	-1.13622	-1.5712
6173	2023 similar to GB:AAL84971.1:19310473:AY079015 At1g79930:F19K16_11 (Arabidopsis thaliana), partial (71%)	TC297966	nucleotide binding		GRMZM2G361605_T01		2025	0.89	-1.1256	-1.10998	-1.08102	-1.34339
11745	369	BM339520			GRMZM2G317262_T01	C	388	3.25	-1.17791	-1.30095	-1.06876	-1.00345
36809	1217 similar to UP:Q6ZK12_ORYSA (Q6ZK12) Zinc metalloproteinase-like, partial (33%)	TC282487							-1.23164	-1.20304	-1.04979	-1.28387

## Sheet: Table S4
Table S4. List of transcripts that are UV-B-regulated in shielded leaves from plants that were irradiated in 1, 2 and 3 leaves from CLI plants (1L-SH, 2L-SH and 3L-SH, respectively) by 1.5-fold (p<0.05) in comparison to leaves from non irradiated plants (NI). Up-regulated transcripts by 2-fold are in red, while down-regulated transcripts by 2-fold are in green. Plants were UV-B irradiated during …
Feature	Description	GeneName	GO1	GO2	MatchName	MatchComp	MatchLength	MatchSubPct	Log2 1L_SH/NI	Log2 2L_SH/NI	Log2 3L_SH/NI
39638	1065 homologue to GB:AAO72634.1:29367189:AY224389 p67-like superoxide-generating NADPH oxidase (Dictyostelium discoideum), partial (4%)	TC284218							-3.04008	-2.46268	-2.21091
34529	1152 similar to UP:Q9SII5_ARATH (Q9SII5) Expressed protein (At2g17230:T23A1.9), partial (69%)	TC307536			GRMZM2G119766_T01		1090	1.65	-2.45208	-2.39281	-2.40421
17516	1592 similar to UP:HSP7A_CAEEL (P09446) Heat shock 70 kDa protein A, partial (3%)	TC312002	catalytic activity		GRMZM2G347280_T01		466	22.38	-2.38641	-2.50039	-1.56195
15054	1235 similar to UP:Q6H5L8_ORYSA (Q6H5L8) DRE binding factor 2, partial (33%)	TC295449	DNA binding	transcription factor activity	GRMZM2G113060_T01		823	0.12	-2.19484	-2.65711	-1.83648
27070	1116 similar to UP:Q84PC3_ORYSA (Q84PC3) Homeodomain leucine zipper protein-like protein (Fragment), partial (41%)	TC314031	DNA binding	transcription regulator activity	GRMZM2G117164_T01		1116	0.09	-2.11432	-1.76562	-1.20768
33547	1081 UP:Q9ATL8_MAIZE (Q9ATL8) Tonoplast membrane integral protein ZmTIP2-2, complete	TC300906	transporter activity		GRMZM2G056908_T01		1056	0.47	-1.73113	-1.48472	-1.37809
23941	844 homologue to UP:Q4NZF2_9DELT (Q4NZF2) PE-PGRS family protein, partial (3%)	TC315529	binding		GRMZM2G388608_T01		821	0.48	-1.72153	-1.54892	-1.37137
16516	989 UP:O64964_MAIZE (O64964) Tonoplast intrinsic protein (Tonoplast water channel), partial (18%)	TC299370			GRMZM2G436328_T01	C	77	0	-1.69439	-1.46513	-1.28447
41759	1257 UP:Q9ATM5_MAIZE (Q9ATM5) Plasma membrane integral protein ZmPIP2-6, complete	TC282192	transporter activity		GRMZM2G047368_T01		1258	0.4	-1.68692	-1.6448	-1.67589
34254	2143 weakly similar to UP:FBRL_SCHPO (P35551) Fibrillarin, partial (8%)	TC293191	receptor activity		GRMZM2G427692_T01	C	2141	0.28	-1.60188	-1.37738	-1.14751
30396	735 gi|162459014|ref|NP_001105925.1|: low affinity nitrate transporter [Zea mays] (IDPct:49.02/Score:63.16) 2nd match: gi|30692706|ref|NP_174523.2|: proton-dependent oligopeptide transport (POT) family protein [Arabidopsis thaliana] (IDPct:51.61/Score:76.	TC314209	transporter activity		GRMZM2G044851_T02		735	0	-1.59082	-1.87977	-1.70117
3628	470 homologue to PRF:NP_563676.1:18379060:NP_563676 splicing factor Prp18 family protein (Arabidopsis thaliana), partial (20%)	TC296658	binding						-1.57853	-1.24633	-1.27425
14068	734 homologue to UP:Q5N797_ORYSA (Q5N797) UVB-resistance protein UVR8-like, partial (91%)	TC305401			GRMZM2G302245_T01		735	0.68	-1.54332	-1.83145	-2.25991
23114	315 similar to UP:Q6SQN4_ORYSA (Q6SQN4) Circadian oscillator component, partial (13%)	AW062091			GRMZM2G474769_T02		317	0.32	-1.53739	-2.24039	-2.38335
17246	461	CD958290							-1.51473	-1.36108	-1.55324
393	2245 UP:INO1_MAIZE (Q9FPK7) Inositol-3-phosphate synthase (Myo-inositol-1-phosphate synthase) (MI-1-P synthase) (IPS) , complete	TC280273	binding	catalytic activity	GRMZM2G155242_T01		2233	0.54	-1.50174	-1.37376	-1.34658
20405	1606 similar to UP:Q94BV7_ARATH (Q94BV7) AT4g05020:T32N4_4, partial (67%)	TC288566	binding	nucleotide binding	GRMZM2G145972_T02		1570	0.13	-1.49436	-1.34835	-1.07797
28760	1253 homologue to UP:Q6ZKQ7_ORYSA (Q6ZKQ7) Auxin-induced protein-related-like protein, partial (87%)	TC286692	nucleotide binding		GRMZM2G460861_T01		946	0	-1.48849	-1.65842	-1.40995
10404	677 similar to UP:Q7LWD4_GIBZE (Q7LWD4) UTP-ammonia ligase (Fragment), partial (16%)	TC281864							-1.47547	-1.25202	-0.929153
26662	909 similar to UP:Q4BLX0_BURVI (Q4BLX0) Helix-turn-helix motif, partial (16%)	TC289906			GRMZM2G089343_T01		50	2	-1.45031	-1.7595	-1.50755
10741	546 similar to UP:Q69IK6_ORYSA (Q69IK6) Proteasome maturation factor-like, partial (16%)	TC286238			GRMZM2G369216_T01	C	241	5.02	-1.35129	-1.34049	-1.40641
35761	745 weakly similar to UP:Q653V5_ORYSA (Q653V5) Receptor protein kinase PERK-like, partial (24%)	TC284224	kinase activity	nucleotide binding	GRMZM2G169020_T03		744	0.81	-1.34434	-1.33432	-1.09901
40768	1392 similar to UP:XTH28_ARATH (Q38909) Probable xyloglucan endotransglucosylase:hydrolase protein 28 precursor (At-XTH28) (XTH-28) , partial (58%)	TC282007	binding	transferase activity	GRMZM2G060837_T01		1392	0	-1.32639	-1.3138	-1.03392
6801	668 weakly similar to UP:Q4NNS9_9DELT (Q4NNS9) LigA, partial (5%)	TC297105	protein binding		GRMZM2G070475_T01		591	1.36	-1.30362	-1.05931	-1.22571
43446	1286 similar to UP:Q8VXP2_9ASPA (Q8VXP2) Beta-carotene hydroxylase, partial (52%)	TC294128	binding	catalytic activity	GRMZM2G163683_T02		1286	0.08	-1.28119	-1.85541	-1.89994
6899	826 similar to UP:Q9M2S1_ARATH (Q9M2S1) Regulator of chromosome condensation-like protein, partial (24%)	TC315780			GRMZM2G337819_T02		799	0	-1.20973	-1.44822	-1.70398
32805	796 similar to UP:Q6ETC2_ORYSA (Q6ETC2) Pentatricopeptide (PPR) repeat-containing protein-like, partial (15%)	TC313982			GRMZM2G157247_T01		785	0.38	-1.2057	-1.24325	-1.08691
33127	1398 Zea mays clone EL01N0422F11.c mRNA sequence	TC280139	binding	catalytic activity	GRMZM2G323679_T01		1386	0.07	-1.20343	-1.04051	-1.36964
39007	2629 weakly similar to UP:O65836_LYCES (O65836) P69F protein , partial (44%)	TC287191	hydrolase activity	protein binding	GRMZM2G106401_T01	C	2629	0	-1.17521	-1.38132	-1.14006
25891	990 weakly similar to UP:O49147_ORYSA (O49147) Lysophospholipase homolog, partial (58%)	TC307007			GRMZM2G041249_T01		988	0.2	-1.17105	-0.973221	-1.20936
9739	1015 similar to GB:AAQ23061.1:33591108:AY344489 heat shock factor RHSF7 (Oryza sativa (japonica cultivar-group)), partial (33%)	TC308958			GRMZM2G165972_T01		1015	0	-1.16062	-1.55344	-1.44097
10679	291 similar to UP:Q9FND9_ARATH (Q9FND9) Raffinose synthase protein, partial (12%)	BG321136			GRMZM2G150906_T01		291	3.44	-1.14471	-1.38902	-1.4544
22295	799 weakly similar to UP:O49147_ORYSA (O49147) Lysophospholipase homolog, partial (46%)	TC291859			GRMZM2G181000_T01		606	0.99	-1.13422	-1.29471	-1.38504
27051	836 homologue to UP:Q5N797_ORYSA (Q5N797) UVB-resistance protein UVR8-like, complete	TC305402			GRMZM2G337819_T02		836	0.24	-1.12758	-1.46032	-1.90738
11830	191 homologue to UP:Q8S3S6_ORYSA (Q8S3S6) Exonuclease-like, partial (18%)	BG349435			GRMZM2G127846_T01		191	0	-1.11822	-1.02438	-0.967492
16498	612 weakly similar to UP:Q4NZF2_9DELT (Q4NZF2) PE-PGRS family protein, partial (6%)	TC290288			GRMZM2G332225_T01		77	6.49	-1.09455	-0.995991	-0.980553
1576	1703 homologue to UP:Q8W0T4_SORBI (Q8W0T4) Tryptophan synthase beta-subunit, complete	TC287704	catalytic activity	lipid binding	GRMZM2G169593_T01		1703	0.06	-1.07091	-1.36301	-1.70813
43272	434 similar to PRF:NP_191825.2:22331906:NP_191825 glycosyl transferase family 8 protein (Arabidopsis thaliana), partial (20%)	TC284588	transferase activity		GRMZM2G443785_T01		419	0.24	-1.05801	-1.63239	-1.49232
15445	757	TC306900			GRMZM2G044251_T02		735	0	-1.0559	-0.866284	-0.959967
7063	675 homologue to UP:Q7QY46_GIALA (Q7QY46) GLP_10_707_39, partial (8%)	TC283648			GRMZM2G079323_T01		663	0	-1.03538	-0.909906	-0.765035
22985	737 weakly similar to UP:Q84NI6_CUCME (Q84NI6) Alkaline alpha galactosidase II, partial (26%)	DN207734	DNA binding	transcription factor activity	GRMZM2G311756_T02		449	1.56	-1.02189	-1.016	-1.15004
807	832 similar to PRF:NP_974200.1:42572211:NP_974200 expressed protein (Arabidopsis thaliana), partial (44%)	TC296427			GRMZM2G388855_T02		290	0.69	-1.00699	-0.888968	-0.939792
13747	583 weakly similar to UP:PP2C2_SCHPO (Q09172) Protein phosphatase 2C homolog 2 (PP2C-2) , partial (14%)	CF625679	binding	receptor activity	GRMZM2G166297_T01	C	570	0.53	-1.00423	-1.1261	-0.850217
31861									-1.00377	-1.11439	-1.30272
13578	1313 weakly similar to UP:Q9SUB4_ARATH (Q9SUB4) Carbonic anhydrase-like protein, partial (27%)	TC282480							-0.981875	-1.33303	-1.02406
9701	2075 weakly similar to UP:Q9T0K5_ARATH (Q9T0K5) Extensin-like protein, partial (42%)	TC311238	protein binding		GRMZM2G149201_T01		2075	0	-0.97054	-0.88125	-1.11709
17640	1594 Zea mays clone EL01T0403F03.c mRNA sequence	TC311864							-0.959739	-0.780895	-0.828853
15083	530 weakly similar to UP:Q4LES6_9VIRU (Q4LES6) Capsid protein, partial (5%)	AI861196			GRMZM2G365298_T01	C	531	0.19	-0.954812	-1.03032	-0.837005
11847	1004 similar to UP:Q8LG02_ARATH (Q8LG02) Nitrate transporter, partial (31%)	TC301581	transporter activity		GRMZM2G176253_T02		1004	0.7	-0.953782	-1.21806	-0.913736
17947									-0.933351	-1.09856	-0.876672
17315	819 weakly similar to UP:Q9SHL8_ARATH (Q9SHL8) Expressed protein, partial (25%)	DR970126			GRMZM2G072632_T01		567	4.25	-0.925756	-1.43435	-1.47541
14659	359	CF919828			GRMZM2G086464_T02		71	0	-0.91498	-1.39967	-1.19464
6803	2418 weakly similar to UP:Q9NRF8_HUMAN (Q9NRF8) CTP synthetase isoform (Cytidine triphosphate synthase II) (CTP synthase II) , partial (79%)	TC281862	catalytic activity						-0.906541	-0.746574	-0.65768
8217	783 similar to PRF:NP_173736.1:15220678:NP_173736 dynein light chain type 1 family protein (Arabidopsis thaliana), partial (47%)	TC312320	motor activity		GRMZM2G145027_T01		778	0.64	-0.899954	-1.08387	-0.908208
23347									-0.893622	-1.09113	-1.07989
12108	450 similar to UP:Q7M4A3_LOLPE (Q7M4A3) Spermatid-specific protein T2 precursor, partial (21%)	CK347210			GRMZM2G126386_T01	C	423	0	-0.884213	-1.16283	-0.914019
19173	587 similar to PRF:NP_172830.1:15222942:NP_172830 calcineurin-like phosphoesterase family protein (Arabidopsis thaliana), partial (4%)	CO444067			GRMZM2G340935_T01		156	3.82	-0.882137	-0.671352	-0.963129
38074	619 homologue to UP:Q9M7N5_MAIZE (Q9M7N5) MFP1 attachment factor 1, partial (77%)	TC307539	DNA binding	nucleotide binding	GRMZM2G411084_T01		605	0.33	-0.880492	-0.943361	-0.939522
19192	1345 gi|226506010|ref|NP_001152059.1|: retrotransposon protein [Zea mays] (IDPct:56.95/Score:304.7)	TC301699							-0.875555	-0.648636	-0.712218
29372	1661 weakly similar to PRF:NP_200428.1:15241141:NP_200428 expressed protein (Arabidopsis thaliana), partial (62%)	TC293242	binding		GRMZM2G178455_T01		1146	0	-0.862575	-0.598751	-0.690696
21991	762 similar to GB:AAL37489.1:17225592:AF331847 serine acetyltransferase (Arabidopsis thaliana), partial (22%)	TC290162	transferase activity		GRMZM2G048740_T01		763	0	-0.854037	-0.833578	-0.875606
774	804 similar to UP:PP2CE_MOUSE (Q8BU27) Protein phosphatase 2C eta isoform (PP2C-eta) (PP2CE) , partial (5%)	TC308183	receptor activity		GRMZM2G044943_T01		805	0.87	-0.853927	-0.996596	-1.02346
28436	913 similar to UP:Q4SFL2_TETNG (Q4SFL2) Chromosome 7 SCAF14601, whole genome shotgun sequence. (Fragment), partial (5%)	TC283108			GRMZM2G037193_T01		902	0	-0.85289	-0.709227	-0.694431
7104	1830 similar to GB:BAA98102.1:8978074:AB025609 protein serine:threonine kinase-like (Arabidopsis thaliana), partial (60%)	TC311299	kinase activity	nucleotide binding	GRMZM2G147360_T01		1571	2.48	-0.852702	-1.07088	-0.966483
8093	694 similar to UP:Q4NUK4_9DELT (Q4NUK4) LigA, partial (4%)	TC315594			GRMZM2G071307_T01		693	0.58	-0.852498	-1.01629	-0.634538
13824	1365 similar to PRF:NP_198542.1:15240172:NP_198542 myb family transcription factor (Arabidopsis thaliana), partial (41%)	TC295313	DNA binding		GRMZM2G145041_T01		1369	0.59	-0.845633	-0.702126	-1.04819
6965	535 UP:Q84RL7_MAIZE (Q84RL7) Aquaporin, partial (21%)	BM380109	transferase activity	transporter activity	GRMZM2G014914_T02	C	535	0.37	-0.837574	-0.865166	-0.725352
11760	617 weakly similar to UP:Q4NZF2_9DELT (Q4NZF2) PE-PGRS family protein, partial (4%)	TC291978			GRMZM2G444029_T02	C	408	0	-0.83384	-1.02857	-1.00974
23922	1217 similar to UP:Q4NZF2_9DELT (Q4NZF2) PE-PGRS family protein, partial (4%)	TC312880			GRMZM2G119303_T01		1214	0.25	-0.820353	-0.911695	-1.20893
5999	1058 similar to GB:AAQ23059.1:33591104:AY344487 heat shock factor RHSF5 (Oryza sativa (japonica cultivar-group)), partial (43%)	TC307568	DNA binding	transcription factor activity	GRMZM2G125969_T01		1055	0	-0.812581	-0.682358	-0.989739
7729	915 gi|226528934|ref|NP_001146835.1|: MYB-like protein E1 [Zea mays] (IDPct:98.73/Score:334.3)	TC302156	DNA binding		GRMZM2G145041_T01		914	0	-0.81145	-0.672999	-0.97698
38381	714 gi|226496223|ref|NP_001152128.1|: IAA-amino acid hydrolase ILR1-like 4 [Zea mays] (IDPct:83.93/Score:164.9)	TC301748	hydrolase activity	protein binding	GRMZM2G091540_T02		714	0.28	-0.810216	-0.738261	-0.626651
39437	1278 weakly similar to UP:Q4NZF2_9DELT (Q4NZF2) PE-PGRS family protein, partial (7%)	TC312276	binding	transcription factor activity	GRMZM2G134863_T01		1277	0.31	-0.808963	-0.718151	-0.93812
43741	730 gi|226494175|ref|NP_001143126.1|: hypothetical protein LOC100275604 [Zea mays] (IDPct:96.26/Score:213)	TC283053	binding	catalytic activity	GRMZM2G038183_T01		729	0.27	-0.807978	-0.866095	-0.831286
27247	1532 similar to UP:Q5EAH9_ARATH (Q5EAH9) At3g55760, partial (47%)	TC294351			GRMZM2G069092_T01		1522	0.13	-0.807575	-1.63348	-1.60543
20388	824 similar to UP:Q9FPS2_ARATH (Q9FPS2) Ubiquitin-specific protease 25 (At3g14400), partial (11%)	TC309432			GRMZM2G362778_T01		297	11.04	-0.807263	-0.874282	-0.806241
1281	1089 similar to UP:Q6YS35_ORYSA (Q6YS35) Auxin efflux carrier protein-like, partial (68%)	TC313216	DNA binding	transferase activity	GRMZM2G112598_T01		978	5.3	-0.806379	-1.17244	-1.25095
17365	805 similar to UP:Q5QLP3_ORYSA (Q5QLP3) Galactosyltransferase-like, partial (20%)	TC302377	carbohydrate binding	transferase activity	GRMZM2G149935_T01		783	0.89	-0.803857	-0.871285	-0.828243
7887	1489 similar to UP:Q9LDD7_LYCES (Q9LDD7) Whitefly-induced gp91-phox, partial (27%)	TC294962	binding	nucleotide binding	GRMZM2G441541_T03		1482	1.41	-0.799263	-1.00764	-0.845087
9037	1697 gi|226508886|ref|NP_001152291.1|: stachyose synthase [Zea mays] (IDPct:98.9/Score:884)	TC294348	DNA binding	transcription factor activity	GRMZM2G311756_T02		1629	0.86	-0.78822	-0.946128	-1.1207
39104	954 homologue to UP:HEM1_ORYSA (O48674) Glutamyl-tRNA reductase, chloroplast precursor (GluTR) , partial (28%)	TC293462	binding	catalytic activity	GRMZM2G107402_T01		793	8.11	-0.77709	-0.594532	-0.789998
13411	293 similar to UP:Q65X19_ORYSA (Q65X19) Cytochrome b5, partial (50%)	CF012207			GRMZM2G028986_T04	C	150	0	-0.774192	-0.613149	-0.622409
15294	787 homologue to UP:Q5JKC7_ORYSA (Q5JKC7) Carboxyl-terminal proteinase-like protein, partial (27%)	TC295673			GRMZM2G151319_T01		787	0.64	-0.773027	-0.99331	-1.10044
34447	795 similar to PIR:T04669:T04669 serine O-acetyltransferase F8D20.150 (Arabidopsis thaliana) , partial (43%)	TC296949	transferase activity		GRMZM2G048740_T03		794	0.13	-0.769766	-0.748483	-0.862134
18238	777 R2R3MYB-domain protein	TC287031	DNA binding		GRMZM2G048910_T01		777	0	-0.767934	-0.897169	-0.937936
10483	796 similar to PRF:NP_188036.1:15231803:NP_188036 DNAJ heat shock N-terminal domain-containing protein (Arabidopsis thaliana), partial (21%)	DT644608	protein binding		GRMZM2G098058_T02		796	0	-0.764894	-0.71011	-0.80504
19491	1491 similar to UP:Q6NKW1_ARATH (Q6NKW1) At1g56230, partial (22%)	TC301733			GRMZM2G444029_T01		1491	0.87	-0.764642	-0.887388	-0.947436
43895	1613 similar to UP:Q6EP94_ORYSA (Q6EP94) Dehydration-responsive family protein-like, partial (63%)	TC301134			GRMZM2G077036_T01		1586	2.52	-0.76436	-1.07615	-1.03228
3996	1959 Zea mays clone EL01N0563C09.c mRNA sequence	TC300878			GRMZM2G006083_T01		1521	10.8	-0.761332	-0.980135	-0.919233
12863	732 weakly similar to GB:AAD49970.1:5734705:F24J5 F24J5.4 (Arabidopsis thaliana), partial (15%)	DR829561							-0.754621	-0.894763	-0.963968
6237	1856 weakly similar to UP:Q9C5Q6_ARATH (Q9C5Q6) Fasciclin-like arabinogalactan-protein 2, partial (27%)	TC293268	transporter activity		GRMZM2G084812_T01		1266	0.08	-0.747039	-1.0897	-1.08331
15270	672	TC296821			GRMZM2G032706_T01		673	0	-0.741408	-0.68983	-0.673871
9836	191 UP:Q4SGZ0_TETNG (Q4SGZ0) Chromosome 14 SCAF14590, whole genome shotgun sequence, partial (9%)	BI359392			GRMZM2G337190_T01	C	188	3.26	-0.735471	-0.643511	-0.816499
20426									-0.73501	-0.621749	-0.642952
32354	1776 weakly similar to UP:Q6NM29_ARATH (Q6NM29) At2g15730, partial (81%)	TC286370			GRMZM2G003530_T01		1776	0.11	-0.730774	-0.872828	-1.0477
18392	780 homologue to UP:Q8S3I9_WHEAT (Q8S3I9) D1 protease precursor (Fragment), partial (44%)	TC307660	hydrolase activity	protein binding	GRMZM2G379002_T01		780	0.13	-0.730177	-0.915359	-1.22289
28755	400 gi|226532008|ref|NP_001144081.1|: hypothetical protein LOC100276912 [Zea mays] (IDPct:99/Score:208.4)	CD970745							-0.728649	-0.668122	-0.855999
35182	700 weakly similar to PRF:NP_194934.1:15236653:NP_194934 calcium-binding EF hand family protein (Arabidopsis thaliana), partial (24%)	TC312522	binding		GRMZM2G065899_T01		700	0	-0.728106	-0.890382	-0.978745
4103	474 homologue to UP:Q6Z6W2_ORYSA (Q6Z6W2) Transcription factor MADS57, partial (17%)	TC304508			GRMZM2G044251_T03		101	1.02	-0.726535	-0.895375	-0.992767
11804	2165 weakly similar to UP:Q9SY70_ARATH (Q9SY70) F14N23.16, partial (66%)	TC288304			GRMZM2G057509_T01		2164	0	-0.722543	-0.95219	-0.918103
10736	2864 similar to UP:Q8W103_ARATH (Q8W103) AT5g63950:MBM17_5, partial (36%)	TC288088	DNA binding	receptor activity	GRMZM2G138125_T01		2013	0.05	-0.72238	-1.04859	-1.19543
15241	792 similar to UP:Q84NI6_CUCME (Q84NI6) Alkaline alpha galactosidase II, partial (12%)	DT649100			GRMZM2G047292_T01	C	689	0	-0.721831	-0.960697	-0.725245
20766	332 homologue to UP:Q8W2D9_MAIZE (Q8W2D9) Dehydrin-like protein, partial (59%)	TC298890			GRMZM2G031308_T02	C	306	1.81	-0.720702	-0.95147	-0.740503
30083	1476 similar to UP:Q8S9L4_ARATH (Q8S9L4) At2g43020:MFL8.12, partial (63%)	TC294071	catalytic activity	molecular_function	GRMZM2G396856_T01		1276	1.18	-0.713976	-0.818258	-0.760499
20884	1628 similar to UP:UFOG_HORVU (P14726) Flavonol 3-O-glucosyltransferase (UDP-glucose flavonoid 3-O-glucosyltransferase) (Bronze-1) , partial (59%)	TC283202	transferase activity		GRMZM2G022242_T01		1629	0.06	-0.713024	-0.834225	-0.897844
10281	1761 similar to UP:Q69JJ2_ORYSA (Q69JJ2) Phosphatidylinositol 3-and 4-kinase family-like, partial (57%)	TC311695	transferase activity		GRMZM2G137558_T01		1311	10.02	-0.700999	-0.670977	-0.891834
19611	691 homologue to UP:P93770_ORYSA (P93770) Serine:threonine protein kinase (Fragment) , partial (58%)	TC295023	kinase activity	nucleotide binding	GRMZM2G131853_T01		692	0.14	-0.68289	-0.78077	-0.634849
15843	1496 weakly similar to UP:Q9FDV7_FAGSY (Q9FDV7) Protein kinase (PK) (Fragment), partial (65%)	TC292262	kinase activity	nucleotide binding	GRMZM2G474546_T03		1360	8.84	-0.675888	-0.861169	-0.729238
34401	1295 similar to UP:Q67TQ6_ORYSA (Q67TQ6) Remorin protein-like, partial (24%)	TC281793			GRMZM2G162598_T01		1291	0.31	-0.671579	-0.831867	-0.754951
8353	1638 similar to PRF:NP_174338.2:30691791:NP_174338 CCAAT-binding transcription factor (CBF-B:NF-YA) family protein (Arabidopsis thaliana), partial (38%)	TC294340	DNA binding	transcription factor activity	GRMZM2G104396_T01		1487	0	-0.671248	-0.880686	-1.08152
27362	585 similar to PRF:NP_850781.1:30681498:NP_850781 ABC transporter family protein (Arabidopsis thaliana), partial (26%)	TC313709	binding	nucleotide binding	GRMZM2G028070_T01		585	0.34	-0.670004	-0.720716	-0.787917
3363									-0.668889	-0.61953	-0.647927
44946	901 homologue to UP:Q70KS9_ORYSA (Q70KS9) TA11 protein (Fragment), complete	TC283566	catalytic activity		GRMZM2G093776_T01		446	0	-0.66851	-0.610636	-0.610172
14066	538 similar to UP:Q5JCT1_ORYSA (Q5JCT1) OSA15 protein, partial (36%)	TC309668	binding		GRMZM2G062129_T01		539	0.56	-0.667457	-0.836201	-1.31563
32457									-0.666323	-0.636045	-0.955304
22377	875 similar to UP:PGKY_WHEAT (P12783) Phosphoglycerate kinase, cytosolic , partial (26%)	CO464283	kinase activity		GRMZM2G382914_T02		655	17.74	-0.656538	-0.675984	-0.780911
26906	703 similar to UP:Q7PC75_ORYSA (Q7PC75) Cellulose synthase-like A3, partial (24%)	DR808453			GRMZM2G020742_T01	C	703	0.85	-0.652617	-0.626304	-0.874776
4509	648 similar to UP:Q75LY1_ORYSA (Q75LY1) Expressed protein (With alternative splicing), partial (17%)	TC295431			GRMZM2G163059_T01		649	0.31	-0.649644	-0.612172	-0.798408
17474	1516 similar to UP:Q5QNG0_ORYSA (Q5QNG0) RNA-binding protein-like, partial (75%)	TC307367	nucleic acid binding		GRMZM2G029058_T01		1467	0.75	-0.640631	-0.743697	-0.793977
8116	986 Zea mays clone EL01N0503E06.c mRNA sequence	TC295587	protein binding		GRMZM2G096691_T03		976	0.82	-0.638545	-0.686413	-0.685942
6462	693 weakly similar to UP:Q9FFU0_ARATH (Q9FFU0) Similarity to polyadenylate-binding protein 5, partial (22%)	TC311795	binding	nucleic acid binding	GRMZM2G069678_T01		685	8.64	-0.635839	-0.886736	-0.988739
28122	560 similar to UP:Q9ASX4_ARATH (Q9ASX4) At1g07630:F24B9_25, partial (12%)	AW066005	catalytic activity		GRMZM2G144109_T02		560	0.71	-0.634135	-0.909855	-0.902611
30049	1422 similar to UP:STK39_RAT (O88506) STE20:SPS1-related proline-alanine rich protein kinase (Ste-20 related kinase) (Serine:threonine-protein kinase 39) (Pancreatic serine:threonine-protein kinase) (PS:TK) (PSTK1) , partial (5%)	TC283221			GRMZM2G149905_T01		1413	0.84	-0.629684	-0.724903	-0.688537
29808	872 similar to GB:AAQ83694.1:34979117:AY359964 pseudo-response regulator protein (Oryza sativa (indica cultivar-group)), partial (28%)	TC315492	carbohydrate binding		GRMZM2G005732_T03		820	0.49	-0.626324	-0.874936	-0.883515
21562	1812 Zea mays clone EL01N0522C09.c mRNA sequence	TC300047	binding		GRMZM2G101408_T03		1249	0.16	-0.622885	-0.620473	-0.698295
11475	1576 weakly similar to UP:Q39322_BRANA (Q39322) Bplo protein, partial (55%)	TC310193	binding	transporter activity	GRMZM2G157929_T01		1574	0	-0.62126	-0.810467	-0.877296
23546	1525 weakly similar to UP:Q9FDV7_FAGSY (Q9FDV7) Protein kinase (PK) (Fragment), partial (66%)	TC292268	kinase activity	nucleotide binding	GRMZM2G474546_T03		1409	0.28	-0.608542	-0.780686	-0.807025
14433	918 similar to PRF:NP_188659.1:15231083:NP_188659 mitochondrial substrate carrier family protein (Arabidopsis thaliana), partial (40%)	TC314241	binding	transporter activity					-0.60471	-0.670764	-0.716991
38250	1645 similar to UP:Q6SQN4_ORYSA (Q6SQN4) Circadian oscillator component, partial (50%)	TC280205			GRMZM2G474769_T01		1645	2.13	-0.603837	-0.716668	-0.836482
10448	1790 Zea mays clone EL01N0517E05.d mRNA sequence	TC313368	binding	nucleotide binding	GRMZM2G168858_T01		1813	1.24	-0.601119	-0.704219	-0.731253
28232	362 weakly similar to PRF:NP_568611.1:18422248:NP_568611 O-methyltransferase N-terminus domain-containing protein (Arabidopsis thaliana), partial (21%)	TC296068			GRMZM2G068179_T01		350	0.29	-0.593085	-0.947658	-0.88288
16365	790 similar to UP:Q6PSU8_ARATH (Q6PSU8) Formin homology 2 domain-containing protein 5, partial (6%)	TC313451	DNA binding	structural molecule activity	GRMZM2G444762_T01		792	2.15	-0.583928	-0.75116	-1.15959
17888	457 gi|226496882|ref|NP_001141028.1|: hypothetical protein LOC100273107 [Zea mays] (IDPct:84.47/Score:154.1)	TC290005			GRMZM2G133428_T02		445	1.97	-0.583683	-1.04933	-0.912104
38968	770 homologue to UP:Q5ZDH7_ORYSA (Q5ZDH7) Senescence-induced receptor-like serine:threonine kinase-like, partial (16%)	TC282866	protein binding		GRMZM2G022897_T01		770	0.13	-0.582058	-0.654084	-0.808749
10633	1497 Zea mays clone EK07D2305C10.c mRNA sequence	TC305416			GRMZM2G080912_T01		362	3.58	1.94008	2.38779	1.46133
24730	595 homologue to UP:Q9M648_ARATH (Q9M648) FKF1 (Adagio 3), partial (12%)	CF020545			GRMZM2G106363_T01		288	0.34	1.8313	2.74929	2.83959
32937	776 similar to UP:Q4M0P2_9BURK (Q4M0P2) Xylulokinase, partial (3%)	TC287601			GRMZM2G012566_T02		778	1.04	1.77632	2.30908	2.20246
35989	1681 similar to UP:Q8LCZ3_ARATH (Q8LCZ3) Formamidase-like protein, partial (62%)	TC299556	hydrolase activity		GRMZM2G424857_T01		1137	0.53	1.74815	2.20703	1.87415
12760	458	BM501110			GRMZM2G061702_T03		277	1.77	1.64897	2.05217	1.14811
35416	925 similar to UP:Q4RSI9_TETNG (Q4RSI9) Chromosome 13 SCAF15000, whole genome shotgun sequence. (Fragment), partial (8%)	TC284584	translation factor activity, nucleic acid binding		GRMZM2G084062_T01	C	477	14.47	1.62092	1.80692	0.978257
22598	1522 weakly similar to UP:Q9LW93_TOBAC (Q9LW93) Nicotiana tabacum wound inducive mRNA , complete cds, partial (58%)	TC288435	DNA binding	nuclease activity	GRMZM2G028665_T01		1503	0.13	1.54214	2.11348	2.08696
37688	1998 similar to UP:Q8H2C2_PERAE (Q8H2C2) Serine:threonine kinase, partial (79%)	TC306591	kinase activity	nucleotide binding	GRMZM2G044038_T01		1997	0.15	1.52341	1.64414	1.4371
44252	1286 weakly similar to PIR:S16321:S16321 light-induced protein CPRF-2 - parsley (Petroselinum crispum), partial (27%)	TC294981	DNA binding	transcription factor activity	GRMZM2G073427_T02		1282	0	1.46942	1.43695	1.97767
23215	1468 gi|212276131|ref|NP_001130702.1|: hypothetical protein LOC100191805 [Zea mays] (IDPct:100/Score:290.4)	TC282884							1.4671	1.57839	0.902199
12557	704 similar to UP:Q5YJP9_9ASPA (Q5YJP9) At1g67350-like protein, partial (90%)	TC302309			GRMZM2G075943_T01		693	3.03	1.35733	1.78289	1.1522
2847	1047 weakly similar to UP:Q9FZE6_ARATH (Q9FZE6) T1K7.1 protein, partial (3%)	TC314176			GRMZM2G167387_T01		971	0.74	1.31774	1.32934	1.52555
5571	2094 similar to UP:Q7XYY0_MEDTR (Q7XYY0) AKIN gamma, partial (68%)	TC287722	binding		GRMZM2G173536_T01		2094	0	1.29627	1.93584	1.5351
24499	981 weakly similar to GB:CAA69592.1:1770392:HSDAN15 DAN15 (Homo sapiens), partial (10%)	TC293831			GRMZM2G009958_T01		705	11.24	1.29434	1.7252	1.49486
39163									1.26616	1.83899	1.341
32214	1243 gi|226491662|ref|NP_001144360.1|: hypothetical protein LOC100277271 [Zea mays] (IDPct:95.06/Score:480.7)	TC281638			GRMZM2G031143_T04		1238	0.16	1.25376	1.72795	1.8167
27759	1522 UP:Q43705_MAIZE (Q43705) Cysteine protease precursor, complete	TC287034	hydrolase activity		GRMZM2G038636_T01		1498	0.27	1.23567	1.50156	1.86796
279	1222 similar to UP:Q9LK32_ARATH (Q9LK32) Gb:AAF03438.1 (AT3g27210:K17E12_3), partial (16%)	TC293948	structural molecule activity		GRMZM2G044460_T01		1207	0.08	1.22944	1.37194	1.45456
1679	348 weakly similar to UP:Q4RP97_TETNG (Q4RP97) Chromosome 1 SCAF15008, whole genome shotgun sequence, partial (4%)	TC300366							1.14701	1.67591	1.29897
32150	1208 similar to UP:Q5VRR0_ORYSA (Q5VRR0) Proliferating cell nuclear antigen-like, partial (33%)	TC312303			GRMZM2G000158_T04		1130	0.71	1.14655	0.891894	0.936638
30028	451	CF052906							1.13844	1.28776	0.765683
8032	1002 Zea mays clone EL01N0442E10.c mRNA sequence	TC280914			GRMZM2G009719_T01		995	0.3	1.12633	1.1825	0.979206
22183	827 similar to UP:Q7XBD4_MAIZE (Q7XBD4) Cinful1 polyprotein, partial (24%)	CD433668							1.10556	1.69201	1.02102
36614	953 UP:Q7RS19_PLAYO (Q7RS19) SMC protein-related, partial (7%)	TC290191			GRMZM2G071758_T01		950	2.63	1.09975	1.24016	0.853769
22423	536	TC280052			GRMZM2G465860_T01		318	9.78	1.09133	1.45568	1.32702
27112	707 gi|226497170|ref|NP_001141925.1|: hypothetical protein LOC100274074 [Zea mays] (IDPct:81.25/Score:136)	TC301334	hydrolase activity		GRMZM2G089944_T01		479	0	1.08854	1.21009	1.15226
9426	2003 UP:Q94CH4_MAIZE (Q94CH4) Seven transmembrane protein Mlo1, complete	TC313949			GRMZM2G032219_T02		2004	0.15	1.0838	1.02702	1.04146
18907	1496 similar to UP:Q94EA8_ORYSA (Q94EA8) WRKY transcription factor 14 (WRKY14), partial (56%)	TC289729	DNA binding	transcription factor activity	GRMZM2G040298_T01		1496	0.07	1.08038	1.21754	1.51535
23663	1027 gi|226503295|ref|NP_001143407.1|: hypothetical protein LOC100276051 [Zea mays] (IDPct:100/Score:223.8)	TC312424			GRMZM2G153887_T01		1019	0.2	1.07384	1.0211	1.27253
15045	770 similar to UP:Q9LW93_TOBAC (Q9LW93) Nicotiana tabacum wound inducive mRNA , complete cds, partial (58%)	TC293183	DNA binding	nuclease activity	GRMZM2G006468_T02		770	0	1.04699	1.32353	1.00795
10015	856 similar to UP:Q7EYM0_ORYSA (Q7EYM0) Zinc finger protein family-like, partial (38%)	TC282030	binding	protein binding	GRMZM2G148908_T04		847	0.24	1.04522	1.24538	1.06991
41057	1518 Zea mays clone Contig297 mRNA sequence	TC310977	hydrolase activity		GRMZM2G108849_T01		911	0.55	0.999349	1.38489	1.53255
8011	1046	TC280053			GRMZM2G423927_T01		333	9.04	0.988521	1.10608	0.670432
5231	916 similar to PRF:NP_566384.1:18399065:NP_566384 xanthine:uracil permease family protein (Arabidopsis thaliana), partial (25%)	TC314312	transporter activity		GRMZM2G119970_T01		917	0.11	0.975227	0.80961	1.28119
28326	824 similar to PIR:G84747:G84747 AT-hook DNA-binding protein (AHP1) [imported] (Arabidopsis thaliana), partial (23%)	TC301484	DNA binding		GRMZM2G159926_T01		823	0.36	0.951842	1.06851	1.17741
11900	866 similar to UP:Q37674_SPOFR (Q37674) ND-1 protein (Fragment) , partial (7%)	TC282429							0.945714	1.61226	0.833627
11432	1799 similar to GB:AAS76771.1:45773934:BT012284 At3g26932 (Arabidopsis thaliana), partial (44%)	TC287850	RNA binding		GRMZM2G179031_T01		1799	0	0.92962	1.1761	1.24657
11793	1269 homologue to UP:Q41797_MAIZE (Q41797) Calmodulin-binding protein (Fragment), partial (98%)	TC311213			GRMZM2G018837_T03		1267	0.08	0.928766	1.24277	1.59787
12097									0.923228	0.916034	0.978621
24489	1632 similar to UP:Q4C353_CROWT (Q4C353) 4Fe-4S ferredoxin, iron-sulfur binding, partial (31%)	TC282315							0.919826	0.876736	0.782291
11208	858 gi|189181690|ref|NP_001121196.1|: isopentenyl transferase IPT1 [Zea mays] (IDPct:97.06/Score:450.3)	TC296902	binding	transferase activity	GRMZM2G097258_T01		776	1.81	0.914541	0.86119	0.624147
8232	756 gi|226497170|ref|NP_001141925.1|: hypothetical protein LOC100274074 [Zea mays] (IDPct:89.36/Score:449.1)	TC308840	hydrolase activity		GRMZM2G089944_T01		749	0.4	0.909521	1.14288	1.29046
32132									0.90936	1.0676	0.795124
22160	726 weakly similar to UP:Q4NWX4_9DELT (Q4NWX4) UvrD:REP helicase, partial (3%)	TC290404			GRMZM2G400961_T01		724	0	0.903253	1.39484	1.14046
26593	1268 similar to UP:Q8WNT2_URSTH (Q8WNT2) Dopamine receptor D4 (Fragment), partial (22%)	TC298030			GRMZM2G441656_T01		610	1.65	0.90291	1.46809	1.59117
40004	1595 weakly similar to PRF:NP_174459.1:15222460:NP_174459 pentatricopeptide (PPR) repeat-containing protein (Arabidopsis thaliana), partial (11%)	TC294413			GRMZM2G035445_T01	C	1593	0.19	0.892142	1.05541	1.22753
18494	884 homologue to UP:Q6K846_ORYSA (Q6K846) Proliferating cell nuclear antigen, partial (46%)	TC313452			GRMZM2G030465_T01		890	1.58	0.889975	1.16163	0.916381
16979	1417 UP:Q9M582_MAIZE (Q9M582) Hypersensitive-induced response protein, complete	TC305660			GRMZM2G070659_T05		1420	0.28	0.873073	1.01189	1.41585
8759	1342 similar to PRF:NP_194958.2:30689347:NP_194958 peroxidase family protein (Arabidopsis thaliana), partial (65%)	TC283455	binding	molecular_function	GRMZM2G047968_T01		686	0	0.869151	0.897435	0.829481
8694	1167 PIR:S24057:S24057 ferritin 2 precursor (clone FM2) - maize (Zea mays), complete	TC293196			GRMZM2G147266_T04		1106	0.18	0.858528	1.13475	0.942236
40815	573 similar to UP:Q69Z36_MOUSE (Q69Z36) MKIAA2009 protein (Fragment), partial (4%)	TC308026							0.847504	0.949319	0.694436
37026	675 similar to UP:Q5CHL3_CRYHO (Q5CHL3) Hydroxyproline-rich glycoprotein dz-hrgp, partial (7%)	TC294688	hydrolase activity	protein binding	GRMZM2G136513_T01		304	6.58	0.843967	0.613688	0.858738
2503	422 gi|226530379|ref|NP_001151053.1|: flavonoid 3-monooxygenase [Zea mays] (IDPct:50.96/Score:117.1)	BM334730	binding	molecular_function	GRMZM2G321033_T01	C	422	2.14	0.840161	1.14851	1.46908
32997	765 similar to UP:GRPA_MAIZE (P10979) Glycine-rich RNA-binding, abscisic acid-inducible protein, partial (46%)	CO458395							0.835339	0.924685	0.721967
12575	1234 similar to UP:Q6Z7H3_ORYSA (Q6Z7H3) Cyclin T2-like protein, partial (5%)	TC298370	DNA binding		GRMZM2G081580_T03		711	0	0.835048	1.19348	1.23589
25760	626 similar to UP:Q5ZC67_ORYSA (Q5ZC67) Serine:threonine-specific protein kinase-like, partial (23%)	DT945716	kinase activity	nucleotide binding	GRMZM2G137471_T01	C	626	0	0.833316	0.606978	0.631368
30855	716 weakly similar to UP:Q5I6L8_SOLTU (Q5I6L8) Potato late blight resistance protein R3a, partial (3%)	TC315219	nucleotide binding	protein binding	GRMZM2G045027_T01		716	0	0.826765	0.794257	1.01355
18381	580 gi|226532884|ref|NP_001140611.1|: hypothetical protein LOC100272683 [Zea mays] (IDPct:98.95/Score:201.4)	TC297143			GRMZM2G135446_T02		578	0.69	0.819449	0.817073	0.826578
22179	1382 weakly similar to UP:Q4LHM5_9BURK (Q4LHM5) Uroporphyrin-III C:tetrapyrrole (Corrin:Porphyrin) methyltransferase, partial (9%)	TC296935			GRMZM2G362926_T01		1382	0	0.816317	0.994791	1.05887
732	628 weakly similar to UP:Q655C7_ORYSA (Q655C7) Ring-H2 zinc finger protein-like, partial (9%)	TC304052	binding	protein binding	GRMZM2G021879_T01		628	0.16	0.812857	0.838445	0.700699
21670	720 weakly similar to PRF:NP_192452.1:15235581:NP_192452 glycosyl hydrolase family protein 17 (Arabidopsis thaliana), partial (68%)	DN209750	hydrolase activity						0.806765	1.06512	1.26454
15653	1313 similar to UP:Q5Z8Y9_ORYSA (Q5Z8Y9) Cysteine synthase , partial (90%)	TC300504	catalytic activity	lipid binding	GRMZM2G104269_T01		1259	0	0.801608	0.910311	0.794106
44616	1870 similar to UP:Q84QW1_ORYSA (Q84QW1) BHLH transcription factor(GBOF-1)-like, partial (72%)	TC295444							0.796337	0.965845	0.838446
23089	741 similar to UP:Q94KS7_MAIZE (Q94KS7) Beta-expansin 7 precursor, partial (22%)	TC280523			GRMZM2G092160_T01		741	0	0.786788	0.794607	0.894196
26064	523 similar to UP:Q85V22_ORYSA (Q85V22) Histidine amino acid transporter, partial (23%)	DR801901			GRMZM2G149216_T01	C	523	0.57	0.783326	0.685145	0.785109
35834	1062 homologue to UP:O22793_ARATH (O22793) Plastid protein (At2g33430:F4P9.20), partial (68%)	TC297999			GRMZM2G129080_T01		952	5.15	0.77742	1.03748	0.818869
21460									0.775361	1.45728	1.03553
12372	985 similar to UP:Q941T0_ORYSA (Q941T0) Pentatricopeptide (PPR) repeat-containing protein-like, partial (31%)	TC297331			GRMZM2G380195_T06		985	0.3	0.773499	1.02957	0.989565
31375	262	CD962339			GRMZM2G322950_T01		262	0.38	0.770836	1.01519	0.845896
42955	1633 similar to UP:Q6H7E5_ORYSA (Q6H7E5) Ring domain containing protein-like, partial (45%)	TC313227	binding	protein binding	GRMZM2G169994_T01		1634	0.31	0.766296	0.828862	0.718622
9947	428 gi|226503731|ref|NP_001147968.1|: heat shock factor protein 2 [Zea mays] (IDPct:100/Score:159.5)	TC290747	DNA binding	transcription factor activity	GRMZM2G059851_T01		396	1.01	0.75834	0.634844	0.782848
24018	1245 similar to UP:Q42565_ARATH (Q42565) Anthranilate synthase beta subunit (At1g25220) , partial (69%)	TC280118	catalytic activity		GRMZM2G171383_T01		1250	0.56	0.757104	1.15862	1.14087
36856	749 similar to GB:AAS07143.1:41469239:AC145381 expressed protein (Oryza sativa (japonica cultivar-group)), partial (18%)	TC301451	binding		GRMZM2G134976_T01		749	0	0.749497	0.871959	0.897852
42985	670 weakly similar to GB:BAC98428.1:37496995:AB088391 flap endonuclease-1b (Oryza sativa (japonica cultivar-group)), partial (14%)	TC284618			GRMZM2G398668_T02		670	0	0.747113	0.941833	1.00267
2729	825 similar to PRF:NP_194849.2:42567296:NP_194849 DNA topoisomerase family protein (Arabidopsis thaliana), partial (3%)	TC284139			GRMZM2G443881_T01	C	430	9.77	0.747033	1.21952	1.06043
3332	582 weakly similar to PRF:NP_192739.2:30681286:NP_192739 protein kinase family protein (Arabidopsis thaliana), partial (9%)	TC315684	kinase activity	nucleotide binding	GRMZM2G173962_T01		539	16.17	0.746042	0.834461	0.895861
37693	1718 UP:Q5EUD3_MAIZE (Q5EUD3) Protein disulfide isomerase, complete	TC281528			GRMZM2G113629_T01		1394	0.07	0.732725	0.953885	0.871963
20542	1763 similar to PRF:NP_198922.1:15237549:NP_198922 zinc finger (DHHC type) family protein (Arabidopsis thaliana), partial (72%)	TC300595	binding	receptor activity	GRMZM2G034833_T01		1548	7.03	0.732184	0.815853	0.813891
9220	1610 similar to UP:Q653F8_ORYSA (Q653F8) Cdc2 protein kinases-like, partial (57%)	TC305419			GRMZM2G096546_T01		1610	0	0.731468	0.749419	0.860873
16767	157	BQ528039			GRMZM2G362718_T01		110	0.91	0.73024	0.671899	0.840334
32391	896 UP:Q9M582_MAIZE (Q9M582) Hypersensitive-induced response protein, partial (83%)	TC305661			GRMZM2G070659_T01		897	0.22	0.716175	0.774681	1.21656
40297	1757 weakly similar to GB:AAV25279.1:53982300:AC137001 unknow protein (Oryza sativa (japonica cultivar-group)), partial (41%)	TC312939			GRMZM2G001457_T01		84	2.38	0.716115	0.736639	1.04212
27600	2052 UP:O65008_MAIZE (O65008) Indeterminate spikelet 1 (Fragment), complete	TC289118	DNA binding	transcription factor activity					0.713306	0.606591	0.708764
41227	1474 similar to UP:CDPK3_ORYSA (P53684) Calcium-dependent protein kinase, isoform 11 (CDPK 11) , partial (69%)	TC282050	binding	nucleotide binding	GRMZM2G032852_T02		1462	0.2	0.713286	0.829155	0.684194
29789	163	TC311817			GRMZM2G360455_T06	C	161	1.84	0.709061	0.835974	0.75309
31835	1362 similar to UP:Q76DY2_TOBAC (Q76DY2) AG-motif binding protein-2, partial (22%)	TC282186	binding	transcription factor activity	GRMZM2G009530_T01		1130	0	0.706107	0.621471	0.838664
30596	574 gi|212275452|ref|NP_001130430.1|: hypothetical protein LOC100191527 [Zea mays] (IDPct:52.56/Score:83.96)	TC315296	hydrolase activity		GRMZM2G048200_T01		544	0.55	0.705067	0.743762	0.595315
38821	1081 weakly similar to UP:Q38873_ARATH (Q38873) Calmodulin-domain protein kinase CDPK isoform 7 (AT5g19450:F7K24_200) (Calcium-dependent protein kinase-like protein), partial (44%)	TC306663	binding	nucleotide binding					0.704272	0.711518	0.875767
41223	696 weakly similar to UP:Q9FIX3_ARATH (Q9FIX3) Gb:AAD30619.1, partial (16%)	CO520211	receptor binding		GRMZM2G003742_T01		696	0	0.703654	0.96325	0.910528
27126	637 similar to PRF:NP_194014.2:30685952:NP_194014 expressed protein (Arabidopsis thaliana), partial (50%)	TC302654	binding		GRMZM2G164963_T01		639	1.58	0.69906	0.793299	0.862899
3984	633 homologue to PRF:NP_564250.1:18395946:NP_564250 peptidyl-prolyl cis-trans isomerase PPIC-type family protein (Arabidopsis thaliana), partial (47%)	DR817592	catalytic activity		GRMZM2G048277_T05		633	0	0.696525	1.20642	1.02744
12911	699 similar to UP:Q4NX38_9DELT (Q4NX38) LigA, partial (6%)	TC296188			GRMZM2G030794_T01		657	0.61	0.691737	0.927601	0.987975
34584									0.681534	0.868084	0.742219
12475	473 similar to PRF:NP_178551.2:42568941:NP_178551 ankyrin repeat family protein (Arabidopsis thaliana), partial (14%)	DT653150	protein binding		GRMZM2G164669_T01		472	0	0.680683	0.881741	0.81161
9268	506 homologue to UP:Q5QMF8_ORYSA (Q5QMF8) RabGAP:TBC domain-containing protein-like, partial (12%)	TC298478	enzyme regulator activity		GRMZM2G095868_T03		410	0.24	0.677025	1.05463	0.922492
4096	845 similar to UP:Q4NR69_9DELT (Q4NR69) ABC-3, partial (5%)	TC298091			GRMZM2G441656_T01	C	791	0	0.672075	0.912566	0.926163
40032	1872 similar to UP:Q6T8L6_WHEAT (Q6T8L6) Ammonium transporter AMT2.1, partial (96%)	TC295935	transporter activity		GRMZM2G043193_T01		1872	0	0.665825	0.710951	1.03006
24121	1265 similar to UP:LPP2_ARATH (Q9XI60) Lipid phosphate phosphatase 2 (AtLPP2) (Phosphatidic acid phosphatase 2) (AtPAP2) (Prenyl diphosphate phosphatase) , partial (78%)	TC288737	catalytic activity		GRMZM2G024615_T05		1265	0.95	0.654177	0.662143	0.809075
7598	1599 Zea mays clone EL01N0315B03.c mRNA sequence	TC295323			GRMZM2G122116_T03		1562	1.32	0.652234	0.888777	0.739547
42537	898 weakly similar to UP:Q7XBD4_MAIZE (Q7XBD4) Cinful1 polyprotein, partial (9%)	CO463474							0.649632	0.755493	0.824887
24748	2631 Zea mays clone Contig815.F mRNA sequence	TC305948			GRMZM2G125411_T01		2018	6.89	0.649546	0.891627	0.854976
36026	1674 gi|226497964|ref|NP_001147493.1|: HYP1 [Zea mays] (IDPct:79.71/Score:695.7)	TC293881			GRMZM2G021194_T01		1493	0.2	0.637059	0.760543	1.07029
26371	748 gi|212722990|ref|NP_001132338.1|: hypothetical protein LOC100193780 [Zea mays] (IDPct:30.84/Score:56.61)	DN560441	DNA binding		GRMZM2G344521_T01	C	748	0.4	0.633878	0.679404	0.841407
27150	1080 similar to UP:Q7XJ09_ORYSA (Q7XJ09) Chloroplast RNA processing 1-like protein, partial (40%)	TC313883			GRMZM2G108981_T02		1080	0	0.625826	0.721726	0.744003
41687	1510 similar to UP:Q9SU94_ARATH (Q9SU94) Arginine methyltransferase pam1 (Pam1) , partial (83%)	TC293367			GRMZM2G003038_T01		1493	0.27	0.623417	0.973659	1.20577
14943	430 similar to UP:Q6RYE3_TRIMO (Q6RYE3) SNF2P, partial (15%)	CF037074	hydrolase activity	nucleotide binding	GRMZM2G168253_T01	C	428	0.47	0.622805	0.69935	0.760069
19423	957 similar to UP:Q5N7Q9_ORYSA (Q5N7Q9) Phosphatidic acid phosphatase beta-like, partial (49%)	TC288736	catalytic activity		GRMZM2G050658_T04		985	0.73	0.619901	0.75136	0.872402
24993	1593 Zea mays clone EL01N0421B08.c mRNA sequence	TC294205			GRMZM2G101518_T01		1545	0.06	0.618375	0.632603	0.679328
9017	1950 homologue to PIR:JQ1005:JQ1005 glucose-1-phosphate adenylyltransferase - maize (fragment) (Zea mays) , complete	TC310482	transferase activity		GRMZM2G429899_T01		1903	0.26	0.616779	0.770763	0.653885
43911	752 weakly similar to UP:Q769C9_ORYSA (Q769C9) PPR protein, partial (22%)	TC308747			GRMZM2G431850_T01		750	0.27	0.614919	0.944623	0.926146
38330	1274 weakly similar to PRF:NP_174733.1:15218767:NP_174733 MAGE-8 antigen-related (Arabidopsis thaliana), partial (83%)	TC299874			GRMZM2G142119_T01		1272	0	0.609058	1.08894	1.22164
39080	800 gi|226499674|ref|NP_001144592.1|: hypothetical protein LOC100277607 [Zea mays] (IDPct:79.38/Score:156.4)	TC280027							0.607301	0.838121	1.00478
25792	1100 Zea mays clone EL01T0201H02.c mRNA sequence	TC313401	catalytic activity		GRMZM2G159542_T01		1100	0.73	0.606069	0.94004	1.0987
1171	771 similar to UP:Q93W06_MAIZE (Q93W06) MURB-like protein hMURB21 (MURB-like protein hMURB13) (MURB-like protein hMURB14), partial (48%)	TC309578							0.605549	0.647689	0.702092
40781	895 similar to UP:ABDA_DROME (P29555) Homeobox protein abdominal-A, partial (3%)	CO442982							0.60428	1.00596	0.874165
41992									0.601576	1.1476	1.09318
3098	1156 similar to UP:Q7Y073_HEVBR (Q7Y073) Latex cyanogenic beta glucosidase, partial (53%)	TC281680							0.598164	0.723706	0.738627
30618	1018 Zea mays clone EL01N0448F05.c mRNA sequence	TC313545			GRMZM2G454176_T01		1002	0.6	0.596882	0.806096	0.726549
2905	2752 homologue to UP:CD48E_ARATH (Q9LZF6) Cell division control protein 48 homolog E (AtCDC48e) (Transitional endoplasmic reticulum ATPase E), partial (97%)	TC292906	binding	nucleotide binding	GRMZM2G063060_T01		2433	3.99	0.581582	0.653778	0.613317
25860	918 similar to UP:Q56Z97_ARATH (Q56Z97) Integral membrane protein (Fragment), partial (69%)	TC295672			GRMZM2G167283_T02		910	0.11	0.581173	0.759001	0.812271

## Sheet: Table S5
Table S5. List of transcripts that are UV-B-regulated in immature ears from plants that were irradiated in 1, 2 and 3 leaves from CLI plants (1L-IE, 2L-IE and 3L-IE, respectively) by 1.5-fold (p<0.05) in comparison to ears from non irradiated plants (NI-IE). Up-regulated transcripts by 2-fold are in red, while down-regulated transcripts by 2-fold are in green. Plants were UV-B irradiated for 4h.														List of transcripts that are down-regulated by UV-B immature ears from plants that were in only 1, 2 and 3 leaves by 1.5-fold (p<0.05)
Feature	Control Type	Description	GeneName	GO1	GO2	MatchName	MatchComp	MatchLength	MatchSubPct	Log2 1L_IE/NI_IE	Log2 2L_IE/NI_IE	Log2 3L_IE/NI_IE
14360	0	1348 similar to UP:Q5J7N0_AGAAM (Q5J7N0) GSDL-motif lipase, partial (87%)	TC312667	hydrolase activity		GRMZM2G384780_T01		1348	0.07	3.76612	5.41773	4.54972
27854	0	1474 weakly similar to GB:AAT85328.1:50881483:AC091670 UDP-glucoronosyl and UDP-glucosyl transferase domain containing protein (Oryza sativa (japonica cultivar-group)), partial (24%)	TC311539	transferase activity		GRMZM2G180283_T01		1474	0	3.81471	5.61583	4.06294
6943	0	1010 UP:P93641_MAIZE (P93641) S-like RNase, complete	TC310880	nuclease activity	RNA binding	GRMZM2G158394_T01		996	0	3.81024	5.47192	3.85701
45186	0									3.09125	4.05163	3.75274
6140	0	642 homologue to UP:Q7X9B0_MAIZE (Q7X9B0) Auxin induced protein, partial (92%)	TC297593			GRMZM2G343365_T01		642	0	2.64624	4.02245	3.5117
42589	0	1611 homologue to UP:VRP1_YEAST (P37370) Verprolin, partial (3%)	TC306585	transferase activity		GRMZM2G098239_T01		1568	0.7	2.94096	3.98438	3.35529
500	0	882 weakly similar to UP:HXB4_HUMAN (P17483) Homeobox protein Hox-B4 (Hox-2F) (Hox-2.6), partial (11%)	TC284616	transferase activity		GRMZM2G063550_T01		882	0	2.05951	3.48509	2.97509
920	0	1376 similar to UP:PGIP1_ORYSA (Q8GT95) Polygalacturonase inhibitor 1 precursor (Polygalacturonase-inhibiting protein) (Floral organ regulator 1), partial (96%)	TC280827			GRMZM2G333980_T01		1376	0	3.15731	4.05814	2.84878
41212	0	926 homologue to UP:Q45CB7_9BURK (Q45CB7) Amidase, partial (3%)	TC310611			GRMZM2G470882_T01		917	0.22	1.95358	3.36222	2.84501
28700	0	1815 homologue to UP:Q4JEG2_SORBI (Q4JEG2) Flavonoid 3 -hydroxylase, partial (94%)	TC306503	binding	molecular_function	GRMZM2G025832_T01		1653	0	2.57708	3.7581	2.82048
40161	0	1179 similar to UP:SRS1_ORYSA (P83649) Salt-stress root protein RS1, partial (92%)	TC279902	binding		GRMZM2G123558_T01		1111	0.8	2.29282	3.31357	2.66027
40582	0	1136 similar to UP:Q8S411_LOLPR (Q8S411) Cinnamyl alcohol dehydrogenase, partial (51%)	TC293337	binding	catalytic activity	GRMZM2G118610_T01		1123	0.18	1.96743	2.62754	2.45177
18864	0	2162 UP:INVA_MAIZE (P49174) Beta-fructofuranosidase, cell wall isozyme precursor (Sucrose hydrolase) (Invertase) , complete	TC281577	hydrolase activity		GRMZM2G139300_T01		2162	0.28	2.26699	3.59865	2.34563
18236	0	566 gi|226497422|ref|NP_001141298.1|: hypothetical protein LOC100273389 [Zea mays] (IDPct:100/Score:83.96)	TC283444			GRMZM2G035278_T01		565	1.41	1.97327	2.82236	2.34037
28972	0	738 weakly similar to PRF:NP_567954.1:18418380:NP_567954 UDP-glucoronosyl:UDP-glucosyl transferase family protein (Arabidopsis thaliana), partial (24%)	TC313553	transferase activity		GRMZM2G042865_T01		738	0	1.7371	2.33921	2.34
5400	0	2096 weakly similar to UP:Q5PP26_ARATH (Q5PP26) At1g13230, partial (40%)	TC301170	protein binding		GRMZM2G166524_T01		2096	0	1.70968	2.25008	2.33838
9332	0	704 weakly similar to UP:Q43142_SESIN (Q43142) Stearoyl-acyl carrier protein desaturse (Fragment) , partial (62%)	TC313800	binding	catalytic activity	GRMZM2G138316_T01		516	1.57	2.24095	3.34991	2.29095
9160	0	1322 weakly similar to UP:Q84XW5_SECCE (Q84XW5) O-methyltransferase, partial (76%)	TC299595	protein binding	transferase activity	GRMZM2G349791_T01		1300	0.15	2.57074	3.14136	2.26555
24211	0	149	AW091224			GRMZM2G083538_T01	C	147	4.03	1.53325	2.02733	2.25458
11004	0	1117 similar to UP:Q8LT05_ORYSA (Q8LT05) Transcription factor PCF7 (Fragment), partial (40%)	TC296981	kinase activity	nucleotide binding	GRMZM2G148022_T01		1116	0.73	1.31784	1.86182	2.12883
4190	0	2006 PIR:A48860:A48860 beta-glucosidase, root meristem precursor - maize (Zea mays) , complete	TC292646	hydrolase activity		GRMZM2G016890_T01		1988	0.5	1.78467	2.26345	2.11087
42169	0	1303 Zea mays clone Contig566 mRNA sequence	TC312100	nucleic acid binding		GRMZM2G141386_T01		1303	0	1.57087	2.17573	2.10263
7193	0	1628 similar to UP:Q69PB5_ORYSA (Q69PB5) Nodulin MtN21-like protein, partial (75%)	TC294139			GRMZM2G114751_T01		1628	0	1.77224	2.678	2.05113
13569	0	1262 weakly similar to UP:AGA1_YEAST (P32323) A-agglutinin attachment subunit precursor, partial (4%)	TC302573	hydrolase activity		GRMZM2G003246_T01		1261	0.32	1.33747	1.59036	2.01131
9222	0	1998 UP:Q9SM16_MAIZE (Q9SM16) SBP-domain protein 4, complete	TC308721	DNA binding		GRMZM2G101499_T01		1286	8.58	1.43636	1.81397	1.97943
8822	0	1188 Zea mays clone Contig673.F mRNA sequence	TC286325	hydrolase activity	transferase activity	GRMZM2G413006_T01		1134	0.35	1.5185	2.14325	1.95866
33100	0	884 similar to UP:Q5JML1_ORYSA (Q5JML1) Transcription factor PCF7, partial (34%)	TC313562	kinase activity	nucleotide binding	GRMZM2G148022_T01		808	9.75	1.16019	1.58428	1.9242
10296	0	587 606075F02.x1 606 - Ear tissue cDNA library from Schmidt lab Zea mays cDNA, mRNA sequence.	AI855129			GRMZM2G124477_T01	C	569	0.35	0.900351	1.53729	1.90826
5916	0	760 Zea mays clone Contig639.F mRNA sequence	TC301195	transferase activity		GRMZM2G375159_T01		760	0.26	0.976592	1.37438	1.87581
6152	0	449 homologue to UP:INV1_MAIZE (P49175) Beta-fructofuranosidase 1 precursor (Sucrose 1) (Invertase 1) , partial (15%)	BM501143	hydrolase activity	transporter activity	GRMZM2G394450_T01	C	309	8.09	1.34948	1.92995	1.83333
26380	0	825 Zea mays clone EL01N0519E10.c mRNA sequence	TC314646			GRMZM2G356202_T01		817	1.38	1.80251	2.36025	1.82518
24514	0	1073 similar to UP:YABDL_ORYSA (Q76EJ0) Drooping leaf protein, partial (92%)	TC281522	binding		GRMZM2G088309_T01		1068	0	1.5377	1.94996	1.8073
36841	0	1751 Zea mays clone EL01T0206G08.c mRNA sequence	TC294011	catalytic activity		GRMZM2G112830_T01		1742	0	1.07928	1.70286	1.80407
1815	0	403	TC303900			GRMZM2G080586_T01		269	5.28	1.40666	1.79216	1.79391
13899	0	1281 homologue to UP:Q6EU30_ORYSA (Q6EU30) RAV-like B3 domain DNA binding protein-like, partial (27%)	TC301326	DNA binding		GRMZM2G082227_T01		1281	0	1.34163	1.66108	1.78889
30003	0	1806 homologue to UP:METL_ORYSA (P93438) S-adenosylmethionine synthetase 2 (Methionine adenosyltransferase 2) (AdoMet synthetase 2) , complete	TC297898	nucleotide binding	transferase activity					1.75041	2.35334	1.76808
43062	0	709 weakly similar to UP:Q674Z8_LYCES (Q674Z8) CBF2, partial (28%)	TC304082	DNA binding	transcription factor activity	GRMZM2G424348_T01		709	0.99	1.4765	1.69596	1.74639
6389	0	533 similar to GB:AAT85328.1:50881483:AC091670 UDP-glucoronosyl and UDP-glucosyl transferase domain containing protein (Oryza sativa (japonica cultivar-group)), partial (21%)	TC308879	transferase activity		GRMZM2G022266_T01		523	0	1.40284	1.98774	1.73813
1014	0	1096 homologue to UP:IPYR_MAIZE (O48556) Soluble inorganic pyrophosphatase (Pyrophosphate phospho-hydrolase) (PPase) , partial (93%)	TC305698	binding	hydrolase activity	GRMZM2G026470_T01		1081	0	1.73132	2.16365	1.73031
16346	0	1772 homologue to UP:Q4NZF2_9DELT (Q4NZF2) PE-PGRS family protein, partial (6%)	TC294689	hydrolase activity	protein binding	GRMZM2G136513_T01		1743	1.15	1.18675	1.74639	1.72128
33833	0	1434 Zea mays clone Contig261 mRNA sequence	TC312688	carbohydrate binding	catalytic activity	GRMZM2G056629_T01		1349	0.15	1.49549	1.69345	1.70542
41586	0									1.30723	1.78274	1.69587
462	0	989 homologue to UP:Q6ST23_BAMOL (Q6ST23) Phenylalanine ammonia-lyase , partial (38%)	TC310207	catalytic activity		GRMZM2G170692_T01		985	0	1.6827	2.36722	1.633
32260	0	634 homologue to PRF:NP_850348.1:30688575:NP_850348 expressed protein (Arabidopsis thaliana), partial (17%)	TC307675	binding	DNA binding	GRMZM2G056407_T01		634	0.32	1.15105	1.81015	1.62213
12064	0									1.68412	2.36747	1.61006
7146	0	1506 weakly similar to UP:Q5U1T0_ORYSA (Q5U1T0) Class III peroxidase 13 precursor , partial (48%)	TC299240	binding	molecular_function	GRMZM2G341934_T01		1506	0	1.56578	2.17337	1.60391
38569	0									1.74608	1.83986	1.60014
13265	0	3197 Zea mays clone EL01N0443D02.d mRNA sequence	TC279460	transporter activity		GRMZM2G135651_T01	C	1645	0.73	1.34652	1.90774	1.59653
13910	0	454 homologue to UP:Q6EU30_ORYSA (Q6EU30) RAV-like B3 domain DNA binding protein-like, partial (7%)	TC285415	DNA binding		GRMZM2G102059_T01		447	0	1.14964	1.5884	1.58
13965	0	326 gi|226497322|ref|NP_001142164.1|: hypothetical protein LOC100274330 [Zea mays] (IDPct:98.68/Score:156)	TC284660	transcription regulator activity		GRMZM2G139372_T02		316	0.95	0.805799	0.955799	1.57675
7145	0	1710 weakly similar to GB:AAA74692.1:951427:RCCSACPD stearoyl-acyl-carrier protein desaturase (Ricinus communis), partial (52%)	TC295262	binding	catalytic activity	GRMZM2G003368_T01		1709	0.47	0.818977	1.31465	1.56764
43274	0	1099 Zea mays clone EL01N0366H12.c mRNA sequence	TC289982	kinase activity	nucleotide binding	GRMZM2G127853_T01		1082	0	1.43552	2.16478	1.55138
8541	0	1200 weakly similar to UP:Q4NNS9_9DELT (Q4NNS9) LigA, partial (8%)	TC302887			GRMZM2G315767_T01		1199	0	1.29189	1.64013	1.54564
14449	0	624 similar to UP:Q66GI5_ARATH (Q66GI5) At1g12570, partial (18%)	DT938977	catalytic activity	nucleotide binding	GRMZM2G141214_T01	C	404	0.74	1.37976	2.01926	1.54381
34823	0	1435 UP:THI41_MAIZE (Q41738) Thiazole biosynthetic enzyme 1-1, chloroplast precursor, complete	TC280434	catalytic activity		GRMZM2G018375_T02		1435	0	1.91505	1.78115	1.53163
35388	0	1561 weakly similar to UP:FUT1_PEA (Q9M5Q1) Galactoside 2-alpha-L-fucosyltransferase (Xyloglucan alpha-(1,2)-fucosyltransferase) (PsFT1) , partial (44%)	TC289937	transferase activity		GRMZM2G015983_T01		1561	0.13	1.12409	1.51263	1.52955
21935	0	1182 similar to UP:IAA27_ARATH (Q9ZSY8) Auxin-responsive protein IAA27 (Indoleacetic acid-induced protein 27) (Auxin-induced protein 27) (Phytochrome-associated protein 2), partial (34%)	TC297499			GRMZM2G152796_T01		1180	0	1.37072	1.95179	1.52663
13446	0	1675 UP:Q84TL6_MAIZE (Q84TL6) Legumin-like protein, complete	TC311041	molecular_function		GRMZM2G034724_T01		1675	0	1.96003	2.53195	1.52061
22119	0	1106 weakly similar to UP:Q672Q3_LYCES (Q672Q3) Wound:stress protein precursor, partial (72%)	TC279333			GRMZM2G018275_T01		1106	0	1.35404	1.73502	1.50947
33895	0	1306 similar to UP:Q8BIR3_MOUSE (Q8BIR3) Mus musculus adult male pituitary gland cDNA, RIKEN full-length enriched library, clone:5330418M12 product:XLALPHAS PROTEIN homolog, partial (5%)	TC289655	DNA binding	hydrolase activity	GRMZM2G000489_T01		1306	0	1.14603	1.43875	1.49678
24319	0	1322 Zea mays clone EL01N0430E04.d mRNA sequence	TC311157	hydrolase activity		GRMZM2G049675_T01		1313	0.84	1.58863	2.2819	1.49318
5001	0	999 R2R3MYB-domain protein	TC287025	DNA binding		GRMZM2G000818_T01		790	0.76	1.4954	2.16722	1.49178
26542	0	548 similar to UP:Q5Z805_ORYSA (Q5Z805) Ripening-related protein-like, partial (43%)	TC299614	enzyme regulator activity	structural molecule activity	GRMZM2G048430_T01		524	0	1.22409	1.81803	1.48562
8609	0	1623 homologue to UP:Q4NPG7_9DELT (Q4NPG7) PE-PGRS family protein, partial (3%)	TC281689	binding		GRMZM2G089448_T01		1623	0.12	1.20563	1.41537	1.476
5681	0	767 similar to UP:Q5VNM1_ORYSA (Q5VNM1) Cinnamoyl CoA reductase-like, partial (69%)	DR969664	binding	catalytic activity	GRMZM2G179685_T01		766	0	1.26463	1.5136	1.46902
29931	0	1356 weakly similar to PRF:NP_193005.1:15235452:NP_193005 expressed protein (Arabidopsis thaliana), partial (56%)	TC290067			GRMZM2G366142_T01		1356	0	1.24625	1.82071	1.46278
15280	0	3017 similar to PRF:NP_568765.1:18423316:NP_568765 subtilase family protein (Arabidopsis thaliana), partial (86%)	TC287692	hydrolase activity	protein binding	GRMZM2G414915_T01		2631	0	1.43154	1.73251	1.42944
25050	0	1241 similar to UP:Q9SP39_TULGE (Q9SP39) BHLH transcription factor GBOF-1, partial (30%)	TC280367	transcription regulator activity		GRMZM2G178182_T02		418	9.73	0.754763	1.338	1.4278
35779	0	945 similar to UP:Q944E6_ORYSA (Q944E6) Cellulose synthase-like protein OsCslA6, partial (41%)	TC297858			GRMZM2G405567_T04		943	1.38	1.28029	1.29821	1.42398
3481	0	566 similar to UP:Q9JZ11_NEIMB (Q9JZ11) Pyruvate dehydrogenase, E2 component, dihydrolipoamide acetyltransferase , partial (4%)	TC306432							2.04467	2.07105	1.41335
7155	0	2288 weakly similar to UP:Q8VWP8_GOSHI (Q8VWP8) Acyltransferase-like protein (Fragment), partial (52%)	TC310777	transferase activity		GRMZM2G179703_T01		1933	0	0.993788	1.6449	1.40168
23244	0	838 weakly similar to UP:Q80ZC0_MOUSE (Q80ZC0) Purkinje cell espin isoform 2+, partial (9%)	TC301962	binding	molecular_function	GRMZM2G077769_T01		826	1.09	1.24168	1.73146	1.39315
20711	0	467 weakly similar to UP:Q39187_ARATH (Q39187) Pathogenesis-related protein 1 precursor (Pathogenesis-related protein 1, 18.9K), partial (30%)	BE512404			GRMZM2G481194_T01		422	0.95	1.10004	1.55594	1.39244
115	0	801 similar to UP:Q9LYR6_ARATH (Q9LYR6) Peptide transporter-like protein, partial (19%)	TC303193	transporter activity		GRMZM2G083176_T02		802	1.12	1.12686	1.58979	1.36296
33490	0	1074 weakly similar to UP:Q5J7N0_AGAAM (Q5J7N0) GSDL-motif lipase, partial (55%)	TC285855	hydrolase activity		GRMZM2G099802_T01		1071	2.61	1.17166	2.06085	1.35911
14014	0	229	AW091467			GRMZM2G121151_T01	C	227	0.88	0.830355	1.14313	1.34215
10161	0	1103 similar to UP:ROA2_HUMAN (P22626) Heterogeneous nuclear ribonucleoproteins A2:B1 (hnRNP A2 : hnRNP B1), partial (10%)	TC287386	nucleic acid binding		GRMZM2G158835_T01		1103	0.18	1.39002	1.63108	1.32872
11365	0	2219 similar to UP:Q8VWP9_GOSHI (Q8VWP9) Fiddlehead-like protein, partial (95%)	TC299272	catalytic activity	transferase activity	GRMZM2G445602_T01		2219	0.23	0.993483	1.78526	1.3222
31121	0	641 similar to UP:Q9JKL0_MOUSE (Q9JKL0) GRP1-associated scaffold protein GRASP (GRP1 (General receptor for phosphoinositides 1)-associated scaffold protein), partial (6%)	TC296042			GRMZM2G069841_T02		635	0.31	1.27575	1.58409	1.30932
22628	0									1.06918	1.71798	1.2873
30653	0	1088 weakly similar to PRF:NP_175121.2:22330031:NP_175121 expressed protein (Arabidopsis thaliana), partial (82%)	TC306784			GRMZM2G020148_T02		1081	0.19	1.10272	1.88876	1.2773
1886	0	1568 weakly similar to PRF:NP_190878.2:30693763:NP_190878 GDSL-motif lipase:hydrolase family protein (Arabidopsis thaliana), partial (61%)	TC280703	hydrolase activity						0.585298	1.40832	1.27569
35297	0	1063 similar to UP:Q5QN53_ORYSA (Q5QN53) Transcription factor PCF5, partial (17%)	TC289443	kinase activity						0.836787	1.03983	1.26956
27994	0									1.21253	1.67323	1.26373
36785	0	1073 similar to UP:YABDL_ORYSA (Q76EJ0) Drooping leaf protein, partial (92%)	TC281523			GRMZM2G102218_T01		1019	0	1.10384	1.37846	1.26174
13071	0	715 gi|226500580|ref|NP_001148303.1|: pnFL-2 [Zea mays] (IDPct:78.24/Score:218)	TC282449							0.920209	1.29266	1.2613
21390	0	925 homologue to UP:Q6H899_ORYSA (Q6H899) Nuclear protein ZAP-like, partial (16%)	CO453477			GRMZM2G415433_T03		873	0.8	1.06313	1.42873	1.26096
11111	0	594 gi|226491570|ref|NP_001145763.1|: hypothetical protein LOC100279270 [Zea mays] (IDPct:100/Score:294.7)	TC280155	catalytic activity		GRMZM2G101875_T01		594	0.34	0.841861	1.47042	1.25713
42972	0	624 similar to UP:Q5ZE07_ORYSA (Q5ZE07) Spore coat protein-like, partial (23%)	TC290523	binding	catalytic activity	GRMZM2G054050_T01		625	0	1.23753	1.42888	1.25614
10339	0	1040 similar to UP:Q5Z805_ORYSA (Q5Z805) Ripening-related protein-like, partial (18%)	TC282931							0.807451	1.47074	1.25494
291	0	1373 weakly similar to UP:Q4NUK4_9DELT (Q4NUK4) LigA, partial (5%)	TC308145	receptor activity		GRMZM2G124477_T01		1371	0	0.651213	1.03495	1.24589
12826	0	1035 similar to UP:Q7Y0Z6_LYCES (Q7Y0Z6) Bell-like homeodomain protein 4 (Fragment), partial (30%)	TC295287	DNA binding	transcription regulator activity	GRMZM2G161435_T03		1013	0.1	0.67403	0.850805	1.24569
7732	0	1450 similar to UP:Q9SP39_TULGE (Q9SP39) BHLH transcription factor GBOF-1, partial (28%)	TC280365	transcription regulator activity		GRMZM2G178182_T02		1404	0.07	0.591176	1.10418	1.24045
6739	0	847 weakly similar to UP:Q4NYG9_9DELT (Q4NYG9) Insulinase-like:Peptidase M16, C-terminal precursor, partial (3%)	TC302345			GRMZM2G176998_T01	C	847	0	0.955716	1.2723	1.23875
17026	0	1424 similar to UP:ASPRX_ORYSA (P42211) Aspartic proteinase precursor , partial (67%)	TC287757	hydrolase activity		GRMZM2G123029_T04		371	0	1.28249	1.76339	1.23111
21353	0	1351 UP:Q9ATN4_MAIZE (Q9ATN4) NOD26-like membrane integral protein ZmNIP1-1, complete	TC293418	transporter activity		GRMZM2G041980_T02		1350	0	0.794875	1.54967	1.22795
21476	0	1321 similar to UP:Q9WU81_MOUSE (Q9WU81) CAMP inducible 2 protein (Mus musculus adult male thymus cDNA, RIKEN full-length enriched library, clone:5832433D20 product:solute carrier family 37 (glycerol-3-phosphate transporter), member 1, full insert sequen	TC300734	structural molecule activity						1.03754	1.09191	1.22328
11227	0	1954 homologue to UP:Q5N7U2_ORYSA (Q5N7U2) Phospholipid:glycerol acyltransferase-like protein, complete	TC287302	transferase activity		GRMZM2G083195_T01		1903	0.21	0.992546	1.44292	1.22325
8694	0	1167 PIR:S24057:S24057 ferritin 2 precursor (clone FM2) - maize (Zea mays), complete	TC293196			GRMZM2G147266_T04		1106	0.18	0.873873	1.00206	1.21842
25482	0	916 weakly similar to UP:Q4NPG7_9DELT (Q4NPG7) PE-PGRS family protein, partial (4%)	TC300085	transferase activity		GRMZM2G128564_T02		916	0.33	0.632655	1.21731	1.21578
29843	0	1369 similar to UP:Q75GD8_ORYSA (Q75GD8) Expressed protein (Alternative splicing product), partial (19%)	TC302213			GRMZM2G043489_T01		1362	0.07	0.969005	1.61201	1.20945
29024	0	1545 weakly similar to UP:Q94CH6_ARATH (Q94CH6) Family II lipase EXL3, partial (55%)	TC306461	structural molecule activity		GRMZM2G130314_T01		1530	0.32	0.95551	1.64591	1.20445
28022	0	1111 Zea mays clone Contig958.F mRNA sequence	TC301024	transporter activity		GRMZM2G097144_T01	C	1103	0.36	1.42632	1.59344	1.20174
12925	0	2796 similar to UP:Q9LVJ1_ARATH (Q9LVJ1) Cucumisin-like serine protease ^subtilisin-like^protease^(At3g14067),^partial^(70%)	TC282228	hydrolase activity	protein binding	GRMZM2G163749_T01		2789	0.07	1.05404	1.27846	1.18866
17791	0	593 similar to PRF:NP_193211.2:30682982:NP_193211 calmodulin-binding family protein (Arabidopsis thaliana), partial (6%)	TC304598	DNA binding		GRMZM2G051883_T01		593	0	0.836216	1.03376	1.18394
38888	0	1056 similar to UP:Q6YZD3_ORYSA (Q6YZD3) Lipid transfer protein-like, partial (60%)	TC287786	lipid binding		GRMZM2G083725_T01		1056	0.19	1.14663	1.80832	1.1793
38803	0	631 gi|115468916|ref|NP_001058057.1|: Os06g0611100 [Oryza sativa (japonica cultivar-group)] (IDPct:51.28/Score:67.78)	TC287059			GRMZM2G065394_T02	C	502	0.6	1.43512	1.81236	1.17775
41797	0	974 similar to UP:Q6H8G5_ORYSA (Q6H8G5) Transferase-like, partial (41%)	TC284296	catalytic activity	nucleotide binding	GRMZM2G038243_T03		902	0.78	0.910536	1.52208	1.1768
24954	0	1428 similar to UP:Q94D81_ORYSA (Q94D81) Phospholipase-like protein, partial (98%)	TC300511			GRMZM2G424577_T01		1428	0.07	1.03374	1.32702	1.17061
20397	0	1363 similar to UP:RHM1_ARATH (Q9SYM5) Probable rhamnose biosynthetic enzyme 1 , partial (52%)	TC313407	binding	catalytic activity	GRMZM2G031311_T02		1363	0	1.32926	1.79618	1.16608
38310	0	1148 gi|226529328|ref|NP_001147079.1|: D-3-phosphoglycerate dehydrogenase [Zea mays] (IDPct:98.21/Score:490.3)	TC289090	binding	transporter activity	GRMZM2G073814_T02		1145	0.44	1.05666	1.31563	1.15939
30982	0	1639 similar to UP:Q8L830_ARATH (Q8L830) WD40-repeat protein (Fragment), partial (45%)	TC282238			GRMZM2G014276_T01		1653	1.47	1.09194	1.07859	1.15725
7305	0	1822 weakly similar to UP:DR100_ARATH (Q00874) DNA-damage-repair:toleration protein DRT100 precursor, partial (70%)	TC311488	protein binding		GRMZM2G121312_T01		1817	0.11	1.04679	1.53044	1.15569
33061	0	1127 homologue to UP:Q8GU75_ORYSA (Q8GU75) MDR-like ABC transporter, partial (25%)	TC313764	hydrolase activity	transporter activity	GRMZM2G004748_T01		1120	0.27	0.900229	1.21627	1.15469
9503	0	1956 similar to UP:Q6Z1G2_ORYSA (Q6Z1G2) Zinc-finger protein C60910-like, partial (72%)	TC288791	binding		GRMZM2G159996_T02		1955	0.05	0.980446	1.00758	1.1395
42776	0	931 similar to UP:Q69S57_ORYSA (Q69S57) Glucose:sorbosone dehydrogenases-like protein, partial (32%)	CO463831	catalytic activity		GRMZM2G156684_T01		886	1.46	0.709384	0.904779	1.1319
28143	0	523	TC315662			GRMZM2G021746_T01		263	5.76	1.17426	1.41766	1.13076
39246	0	444 similar to UP:RSP2_CAEEL (Q23120) Probable splicing factor, arginine:serine-rich 2 (RNA-binding protein srp-4) (CeSRp40), partial (8%)	TC314099			GRMZM2G376618_T01		445	3.15	0.765787	1.18556	1.1254
20199	0	876 weakly similar to UP:Q4NR45_9DELT (Q4NR45) Regulatory protein, TetR, partial (6%)	CO445470							0.771531	1.08409	1.12208
35046	0	606 similar to UP:ZRP4_MAIZE (P47917) O-methyltransferase ZRP4 (OMT) , partial (32%)	TC307811	transferase activity		GRMZM2G099297_T01		568	0.88	0.859734	1.10203	1.11491
1323	0	427 homologue to UP:HSP5_OCTVU (P83217) Sperm protamine P5 (Po5), partial (33%)	BE056299			GRMZM2G301647_T01	C	429	1.17	0.63696	0.896066	1.10956
39680	0	1418 similar to UP:Q9XH35_ORYSA (Q9XH35) Homeodomain leucine zipper protein (Fragment), partial (65%)	TC313243	DNA binding	transcription regulator activity	GRMZM2G034113_T01		1404	1.41	0.758057	1.05847	1.09404
30899	0	1938 weakly similar to UP:O23024_ARATH (O23024) T1G11.14 protein (Flavin-containing monooxygenase YUCCA3) (At1g04610), partial (67%)	TC307849	binding	nucleotide binding	GRMZM2G132489_T01		1948	1.03	0.876636	1.17272	1.09379
27300	0	2536 UP:Q575Z6_MAIZE (Q575Z6) Alkaline alpha galactosidase 3 , complete	TC301746	DNA binding	transcription factor activity	GRMZM2G037265_T01		2524	0.24	0.949822	1.05893	1.09176
32360	0	1573 similar to UP:Q9SGT0_ARATH (Q9SGT0) T6H22.18 protein (F14J16.33) (At1g56020), partial (18%)	TC289919	DNA binding	transporter activity	GRMZM2G162945_T01		1573	0	1.18306	1.42133	1.08544
7399	0	1471 weakly similar to UP:Q94G86_OLEEU (Q94G86) Beta-1,3-glucanase-like protein, partial (52%)	TC312943	hydrolase activity		GRMZM2G046101_T02		1466	0.68	1.16784	1.25997	1.08481
2935	0	1424 similar to UP:Q8S411_LOLPR (Q8S411) Cinnamyl alcohol dehydrogenase, partial (92%)	TC293336	binding	catalytic activity	GRMZM2G046070_T01		1415	0.14	0.908674	1.21399	1.08369
20342	0	767 weakly similar to UP:Q9FKW9_ARATH (Q9FKW9) Alpha-mannosidase, partial (9%)	TC308206	binding	hydrolase activity					0.700647	0.921251	1.06387
4777	0	693 similar to UP:O02402_PINFU (O02402) Insoluble protein, partial (5%)	CO447730			GRMZM2G426108_T01		663	1.84	0.834725	1.01567	1.04669
12592	0	756 weakly similar to UP:Q9ZWQ3_VIGMU (Q9ZWQ3) UDP-glycose:flavonoid glycosyltransferase (Fragment), partial (24%)	DT941142	transferase activity		GRMZM2G162783_T01	C	741	1.37	0.643669	0.890183	1.04317
39148	0	1626 similar to UP:O82116_ORYSA (O82116) Zinc-finger protein R2931, partial (36%)	TC305716	binding		GRMZM2G048596_T01		1621	0.19	0.808264	0.951234	1.04201
10080	0	1332 similar to UP:Q40200_LOTJA (Q40200) RAB11J, partial (88%)	TC301595	hydrolase activity	protein binding	GRMZM2G335738_T01		1332	0	0.779795	1.08891	1.03502
6715	0	1774 weakly similar to UP:AL3A1_HUMAN (P30838) Aldehyde dehydrogenase, dimeric NADP-preferring (ALDH class 3) (ALDHIII) , partial (33%)	TC295635	catalytic activity		GRMZM2G103546_T01		1725	0.87	0.982819	1.14469	1.02232
34413	0	531 similar to UP:Q5Z6R0_ORYSA (Q5Z6R0) Zinc finger protein-like, partial (23%)	BQ539349	binding		GRMZM2G012717_T01	C	531	0	0.833695	0.997131	1.01953
1427	0	819 similar to UP:ROC1_NICSY (Q08935) 29 kDa ribonucleoprotein A, chloroplast precursor (CP29A), partial (63%)	TC287388	nucleic acid binding		GRMZM2G068715_T01		819	0.73	1.10338	1.19072	1.01231
37914	0	1279 homologue to UP:Q52PU8_MAIZE (Q52PU8) Cyclin-dependent kinase inhibitor 2, partial (64%)	TC292391	enzyme regulator activity		GRMZM2G084570_T01		1255	0	1.0978	1.34123	1.01167
17616	0	1302 weakly similar to PRF:NP_188746.2:22331230:NP_188746 ABC transporter family protein (Arabidopsis thaliana), partial (39%)	TC295708	hydrolase activity	nucleotide binding	GRMZM2G157564_T01		1301	0	0.63472	1.09179	0.999106
10278	0	2048 gi|226533278|ref|NP_001148465.1|: anthocyanidin 3-O-glucosyltransferase [Zea mays] (IDPct:66.03/Score:570.5)	TC300823	transferase activity		GRMZM2G113794_T01		1734	0.35	0.744831	0.993385	0.997974
32552	0									0.777119	0.810479	0.996687
13060	0									0.731125	0.884769	0.98172
7956	0	908 MEST2-E4.TW1412.Seq ISUM2 Zea mays cDNA clone MEST2-E4 5 , mRNA sequence.	AA979861			GRMZM2G029219_T01		781	1.56	1.0993	1.26846	0.976892
31740	0	2146 similar to UP:ATL4K_ARATH (Q940Q4) RING-H2 finger protein ATL4K (RING-H2 finger protein ATL13), partial (28%)	TC306788							0.596031	1.10077	0.976076
40976	0	981 homologue to UP:ENAH_MOUSE (Q03173) Enabled protein homolog (NPC derived proline-rich protein 1) (NDPP-1), partial (3%)	TC313872			GRMZM2G099413_T01		929	0.11	0.900394	1.08064	0.975263
35502	0	277	CD958119							0.766455	1.02135	0.968258
42360	0	2156 weakly similar to UP:Q8H6D6_ORYSA (Q8H6D6) Major facilitator superfamily antiporter, partial (64%)	TC280440	transporter activity		GRMZM2G029219_T01		2152	0.56	1.23221	1.31658	0.962866
1397	0	1301 similar to UP:Q6H5U9_ORYSA (Q6H5U9) WD-40 repeat protein-like, partial (88%)	TC283987			GRMZM2G420469_T02		1300	0.15	0.76662	0.965692	0.960108
15767	0	1215 Zea mays clone EL01N0404D01.d mRNA sequence	TC313736			GRMZM2G027049_T01		1037	1.83	0.746061	1.00914	0.953104
44611	0	788 weakly similar to UP:Q8H6R9_PONTR (Q8H6R9) NBS-LRR type disease resistance protein, partial (4%)	TC309464	hydrolase activity	protein binding	GRMZM2G136513_T01	C	786	0	0.650798	0.831839	0.948922
9244	0	2676 similar to UP:Q8S976_ORYSA (Q8S976) Auxin response factor 10 (Fragment), partial (70%)	TC288363	DNA binding		GRMZM2G159399_T02		2364	1.91	1.12748	1.31374	0.947147
20736	0	211	TC306076							0.85188	1.15139	0.945449
27695	0	1463 homologue to UP:Q9IZF4_9LUTE (Q9IZF4) Aphid transmission P5, partial (3%)	TC296076	binding	transporter activity	GRMZM2G136072_T01		1461	0.68	0.749829	1.10098	0.940126
25077	0	657 homologue to UP:Q5ZBH3_ORYSA (Q5ZBH3) Lipase class 3 family protein-like, partial (16%)	TC291514	binding	hydrolase activity	GRMZM2G034197_T01		657	0	0.833815	1.00763	0.939914
24628	0	1491 weakly similar to UP:Q5Z983_ORYSA (Q5Z983) GDSL-lipase-like, partial (17%)	TC298400	hydrolase activity		GRMZM2G700208_T01		1173	0	0.892686	1.2153	0.938262
14747	0	1511 Zea mays clone Contig271 mRNA sequence	TC299662	binding	catalytic activity	GRMZM2G468855_T02		1175	2.82	0.708999	1.13152	0.929239
44240	0	665 gi|226507556|ref|NP_001147943.1|: signal transducer [Zea mays] (IDPct:53.49/Score:83.19)	CF624088	enzyme regulator activity		GRMZM2G125656_T01	C	649	1.65	0.631096	0.94673	0.923112
9549	0	1546 similar to UP:Q67WG1_ORYSA (Q67WG1) Anter-specific proline-rich protein APG-like, partial (81%)	TC287880	hydrolase activity		GRMZM2G028413_T01		1537	0	0.626473	1.05041	0.919524
957	0	740 similar to UP:Q8GT03_ORYSA (Q8GT03) SCARECROW-like, partial (24%)	TC283887	binding		GRMZM2G082387_T01		740	0.81	0.690526	1.25235	0.904901
24103	0	1685 similar to PRF:NP_196274.1:15240088:NP_196274 expressed protein (Arabidopsis thaliana), partial (15%)	TC289774			GRMZM2G106604_T01		1548	0.39	0.650549	0.896169	0.899361
6780	0	899 homologue to UP:Q8S3Z4_MAIZE (Q8S3Z4) Typical P-type R2R3 Myb protein (Fragment), partial (98%)	TC287028	binding	DNA binding	GRMZM2G041415_T01		898	0	0.59055	0.720752	0.892157
40150	0									0.581118	0.841938	0.892082
14226	0	1624 Zea mays clone EL01N0328B07.c mRNA sequence	TC299902			GRMZM2G004183_T01		1624	0	1.18242	1.1724	0.885339
17894	0	1392 similar to UP:KRE1_YEAST (P17260) KRE1 protein precursor, partial (6%)	TC301938			GRMZM2G141819_T01		1389	0	0.664975	0.906617	0.878024
28047	0									0.60601	0.588069	0.877428
37473	0	1600 weakly similar to PRF:NP_568075.1:18420566:NP_568075 hydrolase, alpha:beta fold family protein (Arabidopsis thaliana), partial (27%)	TC302303	catalytic activity		GRMZM2G080586_T01		1598	1.31	0.7997	0.888137	0.875368
40353	0	1291 weakly similar to UP:Q8LGT9_SOYBN (Q8LGT9) Phosphoglycerate mutase-like protein, partial (86%)	TC301130			GRMZM2G128651_T01		1288	0.08	0.859999	0.930719	0.868685
362	0	1615 similar to PRF:NP_177231.2:30698743:NP_177231 protein kinase family protein (Arabidopsis thaliana), partial (60%)	TC282970			GRMZM2G334165_T01		1615	0	0.685539	0.760674	0.863829
42359	0	1594 similar to UP:Q8S9H6_ANTMA (Q8S9H6) MYB-like transcription factor DVL1, partial (52%)	TC285712	DNA binding		GRMZM2G125522_T01		1594	0	1.04052	1.0433	0.856723
39138	0	847 similar to UP:Q8IHF0_DROME (Q8IHF0) AT07931p, partial (6%)	TC314231			GRMZM2G043396_T01		844	0	0.927604	0.949028	0.84058
13806	0	2513 weakly similar to UP:NEK2_HUMAN (P51955) Serine:threonine-protein kinase Nek2 (NimA-related protein kinase 2) (NimA-like protein kinase 1) (HSPK 21) , partial (6%)	TC306077	carbohydrate binding	nucleotide binding	GRMZM2G168953_T03		2034	0.25	0.704544	0.905855	0.838032
44156	0	1935 UP:ADT1_MAIZE (P04709) ADP,ATP carrier protein 1, mitochondrial precursor (ADP:ATP translocase 1) (Adenine nucleotide translocator 1) (ANT 1), complete	TC298872	binding	transporter activity	GRMZM2G135186_T03		1624	8.64	0.805367	1.05659	0.828987
34959	0	423 similar to UP:Q5ZBQ1_ORYSA (Q5ZBQ1) S-receptor kinase-like, partial (9%)	CO522912	carbohydrate binding	nucleotide binding	GRMZM2G418689_T01	C	423	1.65	0.707594	1.12481	0.81703
13152	0	779 similar to UP:Q5U1U1_ORYSA (Q5U1U1) Class III peroxidase 2 precursor , partial (41%)	DT938147	binding	molecular_function	GRMZM2G382379_T02		779	0	0.581139	0.675911	0.816246
9220	0	1610 similar to UP:Q653F8_ORYSA (Q653F8) Cdc2 protein kinases-like, partial (57%)	TC305419			GRMZM2G096546_T01		1610	0	0.699764	1.03516	0.804164
33837	0	1506 similar to PRF:NP_566327.1:18398129:NP_566327 expressed protein (Arabidopsis thaliana), partial (79%)	TC294590			GRMZM2G081955_T01		1506	0.13	0.631743	0.905288	0.796862
17992	0	1064 similar to PRF:NP_181341.2:42569720:NP_181341 transporter-related (Arabidopsis thaliana), partial (35%)	TC290760	receptor binding		GRMZM2G142919_T01		1066	0.38	0.67639	0.878543	0.778476
44405	0	3124 UP:Q9XGW5_MAIZE (Q9XGW5) Nitrate reductase, complete	TC294117	binding	nucleotide binding	GRMZM2G142386_T01		2683	0.56	0.707292	0.855031	0.768075
41958	0	1507 homologue to UP:SODM1_MAIZE (P09233) Superoxide dismutase [Mn] 3.1, mitochondrial precursor , complete	TC311114	binding	catalytic activity	GRMZM2G124455_T02		553	4.65	0.785428	0.986984	0.758572
6649	0	1762 homologue to UP:P93409_ORYSA (P93409) Vacuolar H+-pyrophosphatase , partial (62%)	TC310843	hydrolase activity	transporter activity	GRMZM2G170927_T01		1762	0	0.719802	1.03144	0.750524
7365	0	859 weakly similar to UP:EXTN_TOBAC (P13983) Extensin precursor (Cell wall hydroxyproline-rich glycoprotein), partial (7%)	TC313249			GRMZM2G029113_T01		858	0	0.63774	0.744559	0.744164
2867	0	780 weakly similar to PRF:NP_177529.2:22330612:NP_177529 UDP-glucoronosyl:UDP-glucosyl transferase family protein (Arabidopsis thaliana), partial (20%)	TC283782	transferase activity		GRMZM2G160523_T01		780	0.13	0.621873	0.753774	0.735892
1577	0	1272 UP:Q52PU8_MAIZE (Q52PU8) Cyclin-dependent kinase inhibitor 2, complete	TC297785	enzyme regulator activity		GRMZM2G101613_T01		1240	1.19	1.06616	1.30946	0.735584
19430	0	1687 Zea mays clone cho1c.pk002.m4, mRNA sequence	TC287260	binding	catalytic activity	GRMZM2G127546_T01		1639	0	0.635606	0.893054	0.728875
22746	0	868 similar to PRF:NP_179163.1:15226571:NP_179163 expressed protein (Arabidopsis thaliana), partial (18%)	CO446753	binding	transcription regulator activity	GRMZM2G079316_T01		655	3.82	0.590419	0.665639	0.725452
6633	0	779 weakly similar to UP:Q9AYU1_TRIVS (Q9AYU1) Quinone-oxidoreductase QR1 (Fragment), partial (49%)	TC307375	binding	catalytic activity	GRMZM2G126285_T01		752	0.66	0.671767	0.821132	0.700733
4564	0	614 similar to UP:Q6NPW5_ARATH (Q6NPW5) At1g27590, partial (6%)	TC309195			GRMZM2G167966_T01		612	0.16	0.614616	0.865199	0.696101
28570	0									0.806686	1.02231	0.692091
44011	0	938 similar to PRF:NP_680410.1:22327670:NP_680410 zinc finger (C3HC4-type RING finger) family protein (Arabidopsis thaliana), partial (10%)	TC313571							0.611999	0.807915	0.688402
4457	0	1481 Zea mays clone EL01N0527G09.c mRNA sequence	TC299340			GRMZM2G306099_T05		853	1.76	0.609497	0.802096	0.678289
20083	0	1356 UP:Q6XZ79_MAIZE (Q6XZ79) Fructokinase 1, complete	TC287227	kinase activity		GRMZM2G086845_T01		1356	0	0.631079	0.977577	0.668073
31308	0	609 similar to UP:Q5ZDE4_ORYSA (Q5ZDE4) BWF1-like protein, partial (6%)	DT944584							0.599097	0.615059	0.639105
25915	0	580 similar to PRF:NP_189052.1:15229580:NP_189052 four F5 family protein : 4F5 family protein (Arabidopsis thaliana), partial (44%)	TC305560							-3.53281	-3.30385	-3.04294
2547	0	1088 UP:O64960_MAIZE (O64960) Low molecular weight heat shock protein precursor (Mitochondrial small heat shock protein 22), complete	TC300184			GRMZM2G007729_T02		1034	0.29	-2.82199	-2.74993	-2.94435
38946	0									-2.53672	-2.22622	-1.86246
40109	0									-1.6288	-2.12963	-1.63635
40230	0									-2.11762	-2.08213	-2.80693
29268	0	1214 similar to PRF:NP_187100.1:15229308:NP_187100 RNA recognition motif (RRM)-containing protein (Arabidopsis thaliana), partial (55%)	TC282722	DNA binding	receptor activity	GRMZM2G125529_T01		1214	0.16	-2.10565	-1.93816	-1.67981
12189	0	1901 homologue to GB:CAA27330.1:861170:ZMHSP702 heat shock protein 70 (Zea mays), complete	TC279796	nucleotide binding		GRMZM2G310431_T01		1880	1.48	-1.85788	-1.76753	-2.25235
1906	0	1330 homologue to UP:Q45V73_LOLPR (Q45V73) MADS10, complete	TC300774	DNA binding	transcription factor activity	GRMZM2G046885_T01		1321	0.38	-1.56894	-1.60507	-2.38863
33528	0									-0.966684	-1.58916	-1.54107
24277	0	1294 UP:Q5QJA2_MAIZE (Q5QJA2) Harpin binding protein 1, complete	TC281878	binding	transporter activity	GRMZM2G015285_T01		1313	0.46	-1.72024	-1.56171	-1.00047
17460	0	847 similar to PRF:NP_849842.1:30696968:NP_849842 AAA-type ATPase family protein (Arabidopsis thaliana), partial (11%)	TC295718	hydrolase activity	nucleotide binding	GRMZM2G128748_T01		796	0.38	-1.04169	-1.56142	-1.86957
21902	0	747 similar to UP:CALM_LYCES (P27161) Calmodulin (CaM), partial (96%)	TC296141	binding		GRMZM2G149923_T01		689	0.87	-1.01367	-1.43418	-1.57669
18612	0	1953 similar to UP:Q53MW1_ORYSA (Q53MW1) At5g50300, partial (92%)	TC312932	transporter activity		GRMZM2G358791_T01		1871	3.56	-0.75621	-1.34817	-1.56092
35781	0	619 similar to UP:Q755T9_ASHGO (Q755T9) AER429Wp, partial (4%)	TC309565			GRMZM2G060148_T01		619	1.29	-0.966482	-1.33586	-1.61646
22889	0	1391 similar to UP:PSBO_WHEAT (P27665) Oxygen-evolving enhancer protein 1, chloroplast precursor (OEE1) (33 kDa subunit of oxygen evolving system of photosystem II) (OEC 33 kDa subunit) (33 kDa thylakoid membrane protein), partial (97%)	TC279369	binding		GRMZM2G113349_T01		1391	0	-0.77923	-1.26516	-1.88957
2304	0	1092 weakly similar to UP:MSI1H_MOUSE (Q61474) RNA-binding protein Musashi homolog 1 (Musashi-1), partial (9%)	TC293502	nucleic acid binding		GRMZM2G060594_T02		1050	0.57	-1.35442	-1.23348	-0.967244
1144	0	806 similar to PRF:NP_849842.1:30696968:NP_849842 AAA-type ATPase family protein (Arabidopsis thaliana), partial (25%)	CO455625	hydrolase activity	nucleotide binding	GRMZM2G013115_T02		797	1.63	-0.671103	-1.19304	-1.48547
40378	0	1328 similar to UP:Q5SMZ1_ORYSA (Q5SMZ1) Aldose 1-epimerase-like, partial (97%)	TC312581	carbohydrate binding	catalytic activity	GRMZM2G011662_T01		1321	0.15	-0.931339	-1.17547	-0.877201
29996	0	1465 similar to UP:Q6SQN4_ORYSA (Q6SQN4) Circadian oscillator component, partial (44%)	TC280202	DNA binding		GRMZM2G475611_T01		728	1.92	-0.752191	-1.16934	-1.34565
43037	0									-0.762388	-1.13683	-0.998115
13113	0	2504 similar to UP:Q8RUM5_ORYSA (Q8RUM5) QSH-1, partial (69%)	TC300457	DNA binding	transcription regulator activity	GRMZM2G125976_T01		2504	0	-0.679339	-1.12074	-0.883053
10076	0	1296 similar to UP:Q6SQN4_ORYSA (Q6SQN4) Circadian oscillator component, partial (33%)	TC280210			GRMZM2G475611_T02		1270	0.16	-0.735503	-1.10347	-1.13674
31387	0	982 similar to UP:Q8RVK0_HORVU (Q8RVK0) Dof zinc finger protein, partial (31%)	TC289736	binding	structural molecule activity	GRMZM2G114998_T01		973	0	-0.660594	-1.0946	-1.30156
29789	0	163	TC311817			GRMZM2G360455_T06	C	161	1.84	-0.833396	-1.0939	-0.833506
43998	0	861 similar to PRF:NP_194639.1:15233452:NP_194639 ethylene-responsive family protein (Arabidopsis thaliana), partial (8%)	TC295270	transcription regulator activity		GRMZM2G072238_T01		859	0	-0.814464	-1.08646	-1.02585
28298	0	582	TC297437			GRMZM2G083408_T01		574	2.96	-1.02355	-1.07651	-0.894042
39306	0	1484 weakly similar to PRF:NP_177679.1:15222235:NP_177679 ATP-dependent protease La (LON) domain-containing protein (Arabidopsis thaliana), partial (24%)	TC301333	hydrolase activity		GRMZM2G110027_T01		1484	0.4	-0.626454	-1.05333	-0.909539
30513	0	515 similar to UP:Q8RUM5_ORYSA (Q8RUM5) QSH-1, partial (9%)	TC296669	DNA binding	transcription regulator activity	GRMZM2G074645_T01		515	0	-0.617967	-1.01396	-1.19997
15493	0	562 gi|212722242|ref|NP_001132690.1|: hypothetical protein LOC100194168 [Zea mays] (IDPct:33.56/Score:67.01)	CO533175			GRMZM2G027056_T01	C	562	1.6	-0.960773	-1.00181	-0.81749
34056	0	1187 similar to UP:O23344_ARATH (O23344) Ferredoxin (AT4G14890:DL3485W), partial (57%)	TC286072			GRMZM2G359127_T01		481	0	-0.748214	-0.992371	-0.996125
41716	0	732 homologue to UP:Q41801_MAIZE (Q41801) Dof3 gene (Fragment), partial (5%)	TC291802	binding	DNA binding	GRMZM2G158309_T01		732	0.14	-0.739481	-0.973032	-1.10347
7013	0	3448 UP:Q41771_MAIZE (Q41771) Kaurene synthase A, partial (92%)	TC281644	binding	catalytic activity	GRMZM2G081554_T03		3430	0.44	-0.631649	-0.966034	-1.08564
9920	0	1975 similar to UP:Q26364_DROSP (Q26364) Hkb protein, partial (6%)	TC304644	transferase activity		GRMZM2G043295_T01		1885	0.21	-0.606099	-0.956944	-0.922848
35524	0	1428 gi|226508798|ref|NP_001147938.1|: MARD1 [Zea mays] (IDPct:100/Score:496.9)	TC281763			GRMZM2G033867_T03		1406	0.07	-0.649611	-0.949602	-0.93619
30076	0	694	DN220246							-1.00274	-0.94218	-0.694848
10982	0	1048 weakly similar to PRF:NP_565333.1:18396223:NP_565333 expressed protein (Arabidopsis thaliana), partial (90%)	TC282516			GRMZM2G131448_T01		1044	0	-0.985658	-0.928029	-1.03629
17674	0									-0.692842	-0.927025	-1.17479
38257	0	899 similar to UP:Q4NZF2_9DELT (Q4NZF2) PE-PGRS family protein, partial (5%)	TC286708	structural molecule activity		GRMZM2G119311_T01		898	0	-0.694081	-0.911313	-0.883356
30953	0	278 gi|115435210|ref|NP_001042363.1|: Os01g0209500 [Oryza sativa (japonica cultivar-group)] (IDPct:44.19/Score:57.77)	CD977220			GRMZM2G352891_T03	C	278	0.36	-0.802033	-0.908713	-0.660363
7281	0	1491 similar to UP:Q657Z1_ORYSA (Q657Z1) Carbohydrate kinase-like, partial (92%)	TC287603	kinase activity		GRMZM2G051842_T02		1491	0.27	-0.675297	-0.902844	-0.846072
14352	0	1285 homologue to UP:Q45V73_LOLPR (Q45V73) MADS10, complete	TC299621	DNA binding	transcription factor activity	GRMZM2G370777_T02		918	0	-0.92123	-0.897272	-1.28008
40039	0	926 weakly similar to UP:Q8YW28_ANASP (Q8YW28) Alr1788 protein, partial (13%)	TC284204	catalytic activity	transporter activity	GRMZM2G088601_T03		924	0.22	-0.755758	-0.894117	-0.815809
2591	0	756 similar to UP:O22678_AVESA (O22678) UDP-glucose:sterol glucosyltransferase , partial (13%)	DN205390	transferase activity		GRMZM2G009626_T01	C	756	0.13	-0.882928	-0.866034	-0.992196
39067	0	1140 weakly similar to UP:Q9FQ08_ARATH (Q9FQ08) Ku70-like protein, partial (27%)	TC280176			GRMZM2G414496_T07		1136	0.26	-0.626139	-0.804997	-0.786491
41004	0	1806 weakly similar to UP:IRAK1_MOUSE (Q62406) Interleukin-1 receptor-associated kinase 1 (IRAK-1) (IRAK) (Pelle-like protein kinase) (mPLK) , partial (5%)	TC311667	kinase activity	nucleotide binding	GRMZM2G007801_T01		997	0	-0.648284	-0.79656	-0.598096
37521	0	789 similar to PRF:NP_564298.1:18396647:NP_564298 serine carboxypeptidase S10 family protein (Arabidopsis thaliana), partial (32%)	TC281040	hydrolase activity		GRMZM2G052507_T02		789	0.13	-0.609732	-0.739297	-1.17682
43635	0	924 gi|226491322|ref|NP_001148144.1|: zinc finger C-x8-C-x5-C-x3-H type family protein [Zea mays] (IDPct:80.81/Score:166.8)	TC303327			GRMZM2G316864_T02		519	7.84	-0.717873	-0.737075	-0.777389
16434	0	722 similar to PRF:NP_187681.2:22330971:NP_187681 GHMP kinase family protein (Arabidopsis thaliana), partial (33%)	DN208391							-0.728484	-0.734095	-0.686791
37794	0	1730 homologue to UP:Q571X8_MAIZE (Q571X8) Potassium uptake channel, partial (52%)	TC289893	catalytic activity	transporter activity	GRMZM2G022915_T01		1734	1.98	-0.677493	-0.727745	-0.614542
38739	0	1493 UP:Q84V71_MAIZE (Q84V71) M4 protein, complete	TC305154	DNA binding	transcription factor activity	GRMZM2G032339_T06		844	0.12	-0.704861	-0.724012	-0.945166
41477	0	1231 gi|226530601|ref|NP_001144357.1|: hypothetical protein LOC100277268 [Zea mays] (IDPct:72.34/Score:69.32)	TC292050			GRMZM2G171520_T01	C	654	0.31	-0.741704	-0.706209	-0.783442
529	0	771 gi|194306591|ref|NP_001123603.1|: starch synthase V [Zea mays] (IDPct:97.01/Score:131.7)	TC283556			GRMZM2G315911_T01		291	0.69	-0.644486	-0.689348	-0.82049
14193	0	550	TC290997							-0.63691	-0.608593	-0.908293

## Sheet: Table S6
Table S6. List of transcripts that are UV-B-regulated in immature ears and shielded leaves from plants that were irradiated in 2 leaves (2L-IE and 2L-SH, respectively) by 1.5-fold (p<0.05) compared to non irradited organs (NI). Up-regulated transcripts by 2-fold are in red, while down-regulated transcripts by 2-fold are in green. Plants were UV-B irradiated during 4h.
Feature	Control Type	Description	GeneName	GO1	GO2	MatchName	MatchComp	MatchLength	MatchSubPct	Log2 2L_IE/NI-IE	Log2 2L_SH/NI
25915	0	580 similar to PRF:NP_189052.1:15229580:NP_189052 four F5 family protein : 4F5 family protein (Arabidopsis thaliana), partial (44%)	TC305560							-3.30385	-1.47144
27504	0	318 similar to GB:BAB91882.1:20521370:AP003378 cytochrome P450-like protein (Oryza sativa (japonica cultivar-group)), partial (10%)	AI973427	binding	molecular_function	GRMZM2G070508_T02	C	317	2.83	-1.25224	-1.17872
29996	0	1465 similar to UP:Q6SQN4_ORYSA (Q6SQN4) Circadian oscillator component, partial (44%)	TC280202	DNA binding		GRMZM2G475611_T01		728	1.92	-1.16934	-1.14172
33581	0	237 similar to UP:Q53MQ1_ORYSA (Q53MQ1) Beta-D-xylosidase, partial (10%)	AI491304	hydrolase activity	transferase activity	GRMZM2G044107_T02	C	237	0.42	-0.839195	-1.12897
10076	0	1296 similar to UP:Q6SQN4_ORYSA (Q6SQN4) Circadian oscillator component, partial (33%)	TC280210			GRMZM2G475611_T02		1270	0.16	-1.10347	-1.08868
43131	0	966 Zea mays clone EL01N0559D07.c mRNA sequence	TC307526	binding	transcription factor activity	GRMZM2G165272_T01		940	0.21	-1.41791	-0.984445
29268	0	1214 similar to PRF:NP_187100.1:15229308:NP_187100 RNA recognition motif (RRM)-containing protein (Arabidopsis thaliana), partial (55%)	TC282722	DNA binding	receptor activity	GRMZM2G125529_T01		1214	0.16	-1.93816	-0.950062
3764	0	1252 Zea mays clone Contig471 mRNA sequence	TC300826	DNA binding	transcription factor activity	GRMZM2G000686_T03		1226	1.3	-0.789767	-0.934944
17460	0	847 similar to PRF:NP_849842.1:30696968:NP_849842 AAA-type ATPase family protein (Arabidopsis thaliana), partial (11%)	TC295718	hydrolase activity	nucleotide binding	GRMZM2G128748_T01		796	0.38	-1.56142	-0.901847
38946	0									-2.22622	-0.883608
15445	0	757	TC306900			GRMZM2G044251_T02		735	0	-1.15693	-0.866284
21902	0	747 similar to UP:CALM_LYCES (P27161) Calmodulin (CaM), partial (96%)	TC296141	binding		GRMZM2G149923_T01		689	0.87	-1.43418	-0.842062
15439	0	798 similar to UP:ADF1_PETHY (Q9FVI2) Actin-depolymerizing factor 1 (ADF 1), complete	TC287865	protein binding		GRMZM2G037140_T03		779	0.51	-0.768634	-0.796685
43998	0	861 similar to PRF:NP_194639.1:15233452:NP_194639 ethylene-responsive family protein (Arabidopsis thaliana), partial (8%)	TC295270	transcription regulator activity		GRMZM2G072238_T01		859	0	-1.08646	-0.786746
17640	0	1594 Zea mays clone EL01T0403F03.c mRNA sequence	TC311864							-0.629425	-0.780895
19611	0	691 homologue to UP:P93770_ORYSA (P93770) Serine:threonine protein kinase (Fragment) , partial (58%)	TC295023	kinase activity	nucleotide binding	GRMZM2G131853_T01		692	0.14	-0.601359	-0.78077
35524	0	1428 gi|226508798|ref|NP_001147938.1|: MARD1 [Zea mays] (IDPct:100/Score:496.9)	TC281763			GRMZM2G033867_T03		1406	0.07	-0.949602	-0.746171
8927	0	2018 weakly similar to UP:Q9LMR3_ARATH (Q9LMR3) F7H2.5 protein (Arogenate dehydrogenase isoform 2) , partial (63%)	TC279560	binding	nucleic acid binding	GRMZM2G324297_T02		1258	0	-0.602107	-0.734996
42957	0	791 weakly similar to UP:O04291_ARATH (O04291) HD-Zip protein (Homeodomain transcription factor) (ATHB-14) (Homeodomain-leucine zipper protein 14), partial (13%)	TC296490							-0.641557	-0.726303
10483	0	796 similar to PRF:NP_188036.1:15231803:NP_188036 DNAJ heat shock N-terminal domain-containing protein (Arabidopsis thaliana), partial (21%)	DT644608	protein binding		GRMZM2G098058_T02		796	0	-0.939382	-0.71011
13824	0	1365 similar to PRF:NP_198542.1:15240172:NP_198542 myb family transcription factor (Arabidopsis thaliana), partial (41%)	TC295313	DNA binding		GRMZM2G145041_T01		1369	0.59	-0.731666	-0.702126
15270	0	672	TC296821			GRMZM2G032706_T01		673	0	-0.775539	-0.68983
7729	0	915 gi|226528934|ref|NP_001146835.1|: MYB-like protein E1 [Zea mays] (IDPct:98.73/Score:334.3)	TC302156	DNA binding		GRMZM2G145041_T01		914	0	-0.924711	-0.672999
19173	0	587 similar to PRF:NP_172830.1:15222942:NP_172830 calcineurin-like phosphoesterase family protein (Arabidopsis thaliana), partial (4%)	CO444067			GRMZM2G340935_T01		156	3.82	-1.05032	-0.671352
18317	0	1052 weakly similar to UP:Q53LH2_ORYSA (Q53LH2) Transmembrane amino acid transporter protein, partial (43%)	TC289472	transporter activity		GRMZM2G173597_T01		1051	0.1	-1.02972	-0.670444
19192	0	1345 gi|226506010|ref|NP_001152059.1|: retrotransposon protein [Zea mays] (IDPct:56.95/Score:304.7)	TC301699							-0.658427	-0.648636
32457	0									-0.59343	-0.636045
30485	0	1068 weakly similar to PRF:NP_566411.2:30682045:NP_566411 senescence-associated family protein (Arabidopsis thaliana), partial (66%)	TC315701			GRMZM2G015314_T01		1068	0	-0.718534	-0.621566
32580	0	837 GB:AAQ04713.1:33317504:AF454469 immunoglobulin light chain (Siniperca chuatsi), partial (5%)	TC296927							-0.692739	-0.61716
2304	0	1092 weakly similar to UP:MSI1H_MOUSE (Q61474) RNA-binding protein Musashi homolog 1 (Musashi-1), partial (9%)	TC293502	nucleic acid binding		GRMZM2G060594_T02		1050	0.57	-1.23348	-0.60738
27254	0	1292 weakly similar to PRF:NP_191890.1:15229411:NP_191890 expressed protein (Arabidopsis thaliana), partial (60%)	TC281625			GRMZM2G095898_T01		1292	0	-0.753954	-0.599415
4356	0	1119 weakly similar to UP:Q8W0E7_ORYSA (Q8W0E7) Phosphatase-like, partial (62%)	TC289185	hydrolase activity		GRMZM2G035134_T03		1119	0.54	-0.764861	-0.597745
15493	0	562 gi|212722242|ref|NP_001132690.1|: hypothetical protein LOC100194168 [Zea mays] (IDPct:33.56/Score:67.01)	CO533175			GRMZM2G027056_T01	C	562	1.6	-1.00181	-0.586391
44942	0	683 homologue to UP:Q75K99_ORYSA (Q75K99) Expressed protein, partial (82%)	TC291057			GRMZM2G039978_T01		682	0.59	-0.912753	-0.585901
35491	0	1159 similar to UP:Q9SXG8_ORYSA (Q9SXG8) Dof zinc finger protein, partial (31%)	TC289967	binding	DNA binding	GRMZM2G010290_T01		574	6.52	-0.850909	-0.585629
24730	0	595 homologue to UP:Q9M648_ARATH (Q9M648) FKF1 (Adagio 3), partial (12%)	CF020545			GRMZM2G106363_T01		288	0.34	0.941504	2.74929
32937	0	776 similar to UP:Q4M0P2_9BURK (Q4M0P2) Xylulokinase, partial (3%)	TC287601			GRMZM2G012566_T02		778	1.04	1.69673	2.30908
2847	0	1047 weakly similar to UP:Q9FZE6_ARATH (Q9FZE6) T1K7.1 protein, partial (3%)	TC314176			GRMZM2G167387_T01		971	0.74	1.11688	1.32934
3481	0	566 similar to UP:Q9JZ11_NEIMB (Q9JZ11) Pyruvate dehydrogenase, E2 component, dihydrolipoamide acetyltransferase , partial (4%)	TC306432							2.07105	1.28703
1427	0	819 similar to UP:ROC1_NICSY (Q08935) 29 kDa ribonucleoprotein A, chloroplast precursor (CP29A), partial (63%)	TC287388	nucleic acid binding		GRMZM2G068715_T01		819	0.73	1.19072	1.23084
11432	0	1799 similar to GB:AAS76771.1:45773934:BT012284 At3g26932 (Arabidopsis thaliana), partial (44%)	TC287850	RNA binding		GRMZM2G179031_T01		1799	0	0.960834	1.1761
8694	0	1167 PIR:S24057:S24057 ferritin 2 precursor (clone FM2) - maize (Zea mays), complete	TC293196			GRMZM2G147266_T04		1106	0.18	1.00206	1.13475
34823	0	1435 UP:THI41_MAIZE (Q41738) Thiazole biosynthetic enzyme 1-1, chloroplast precursor, complete	TC280434	catalytic activity		GRMZM2G018375_T02		1435	0	1.78115	0.981232
9220	0	1610 similar to UP:Q653F8_ORYSA (Q653F8) Cdc2 protein kinases-like, partial (57%)	TC305419			GRMZM2G096546_T01		1610	0	1.03516	0.749419
22628	0									1.71798	0.747522
22274	0	590 similar to PRF:NP_851111.1:30693723:NP_851111 transferase family protein (Arabidopsis thaliana), partial (29%)	TC308936	transferase activity						1.23543	0.712212
35046	0	606 similar to UP:ZRP4_MAIZE (P47917) O-methyltransferase ZRP4 (OMT) , partial (32%)	TC307811	transferase activity		GRMZM2G099297_T01		568	0.88	1.10203	0.700805
35935	0	877 weakly similar to UP:Q4RF63_TETNG (Q4RF63) Chromosome 14 SCAF15120, whole genome shotgun sequence, partial (13%)	TC294621			GRMZM2G303915_T02		877	0.34	0.993267	0.689406
28857	0	1621 weakly similar to UP:Q7XXP1_AVESA (Q7XXP1) Hydroxyanthranilate hydroxycinnamoyltransferase 3, partial (22%)	TC280659	transferase activity		GRMZM2G156296_T01		1624	0.06	0.72437	0.687333
13010	0	721 similar to UP:Q5JME7_ORYSA (Q5JME7) Lysine ketoglutarate reductase trans-splicing related 1-like, partial (45%)	CO530406	transporter activity						1.07045	0.646662
17411	0	310 weakly similar to PRF:NP_180195.1:15225274:NP_180195 expressed protein (Arabidopsis thaliana), partial (8%)	TC308900							0.605356	0.605538
10161	0	1103 similar to UP:ROA2_HUMAN (P22626) Heterogeneous nuclear ribonucleoproteins A2:B1 (hnRNP A2 : hnRNP B1), partial (10%)	TC287386	nucleic acid binding		GRMZM2G158835_T01		1103	0.18	1.63108	0.590122

## Sheet: Table S7
Table S7. List of transcripts that are UV-B-regulated in irradiated (2L-IR) and shielded (2L-SH) leaves from plants that were irradiated during 1, 2, 4 and 6 h in 2 leaves by 1.5-fold (p<0.05) compared to non irradiated plants (NI). Up-regulated transcripts by 2-fold are in red, while down-regulated transcripts by 2-fold are in green.
Feature	Description	GeneName	GO1	GO2	MatchName	MatchComp	MatchLength	MatchSubPct	Log2 2L_IR/NI-1h	'Log2 2L_IR/NI-2h	Log2 2L_IR/NI-4h	Log2 2L_IR/NI-6h	Log2 2L_SH/NI-1h	Log2 2L_SH/NI-2h	Log2 2L_SH/NI-4h	Log2 2L_SH/NI-6h
2839	1294 weakly similar to PRF:NP_199696.2:30695554:NP_199696 male sterility MS5 family protein (Arabidopsis thaliana), partial (65%)	TC301762			GRMZM2G075563_T01		1289	0.93	-6.94618
8923	804 similar to UP:Q4NR00_9DELT (Q4NR00) LigA, partial (3%)	TC301763			GRMZM2G123986_T01		804	0	-6.12288	-2.91392
29256	393 similar to UP:Q66X05_MOUSE (Q66X05) NALP-kappa, partial (1%)	AI712191			GRMZM2G054225_T01		383	1.84	-6.07298
5799	679 weakly similar to UP:Q6K4N7_ORYSA (Q6K4N7) Amino acid transporter-like, partial (33%)	TC304284	catalytic activity	nucleotide binding	GRMZM2G134888_T01		686	0.29	-4.98323
2453	423	TC303906							-3.84948
40312	830 similar to PRF:NP_191084.1:15233218:NP_191084 expressed protein (Arabidopsis thaliana), partial (61%)	TC308493							-3.66431	-3.45217	-1.90208	-2.01355	-1.27307	-1.87859		-1.77
20689	2320 similar to UP:Q8VYX1_WHEAT (Q8VYX1) Phosphoethanolamine methyltransferase, partial (98%)	TC298659	transferase activity		GRMZM2G170400_T01		2203	0.18	-3.61171	-4.35878	-2.60934		-3.14765	-3.1297
31763									-3.59537
31152	1447 weakly similar to PRF:NP_566623.1:18402079:NP_566623 oxidoreductase, 2OG-Fe(II) oxygenase family protein (Arabidopsis thaliana), partial (71%)	TC280938	binding	catalytic activity	GRMZM2G060940_T01		1425	0.14	-3.59445
34602	1891 homologue to UP:O48888_MAIZE (O48888) ATP sulfurylase , complete	TC305111	transferase activity		GRMZM2G051270_T01		1853	2.9	-3.58902	-1.85777
39496	1453 UP:Q9FQ77_MAIZE (Q9FQ77) Indole-3-glycerol phosphate lyase, complete	TC282072	catalytic activity		GRMZM2G015892_T01		1452	0.55	-3.39191	-4.47211	-2.99112	-4.93901	-2.8209	-3.17804	-1.90869	-3.29809
14559	827 GB:AY106110.1:AY106110.1	NP669850	binding	catalytic activity	GRMZM2G075974_T03		666	0.89	-3.38534
6302	1477 UP:O49010_MAIZE (O49010) Herbicide safener binding protein, complete	TC310691	protein binding	transferase activity	GRMZM2G085924_T01		1469	0	-3.31728	-2.67395
36305	830 weakly similar to UP:Q9ARG2_SOYBN (Q9ARG2) Amino acid transporter, partial (33%)	TC296964	binding	nucleotide binding	GRMZM2G096407_T01		820	0.12	-3.28086	-2.64544	-1.70117
16804	544 similar to UP:O48888_MAIZE (O48888) ATP sulfurylase , partial (32%)	CD971425	transferase activity		GRMZM2G149952_T01	C	548	8.1	-3.26509	-1.9333	-0.867293
43646	521 similar to UP:Q44GA7_CHRSL (Q44GA7) Aldehyde oxidase and xanthine dehydrogenase, a:b hammerhead:Aldehyde oxidase and xanthine dehydrogenase, molybdopterin binding, partial (3%)	TC291664			GRMZM2G363971_T01		521	0	-3.20781	-3.79716			-2.52996	-4.01266	-1.62062
41673	353	BM080151			GRMZM2G427054_T01	C	353	5.1	-3.08402
1455	443 similar to PRF:NP_179417.1:15224138:NP_179417 cytidylyltransferase domain-containing protein (Arabidopsis thaliana), partial (38%)	TC303862	catalytic activity	transferase activity					-2.98804
1708	1540 similar to UP:Q6ZL00_ORYSA (Q6ZL00) Prolyl 4-hydroxylase alpha-1 subunit-like protein, partial (81%)	TC281752	binding	catalytic activity					-2.93158
1449	1206 UP:Q9XF58_MAIZE (Q9XF58) Plasma membrane intrinsic protein (Aquaporin), complete	TC302043	transporter activity		GRMZM2G178693_T01		1202	0.17	-2.83668	-3.15091	-2.31296	-3.63741		-2.10053	-1.57614	-2.85929
12100	654 1091019F06.x2 1091 - Immature ear with common ESTs screened by Schmidt lab Zea mays cDNA, mRNA sequence.	BQ293698			GRMZM2G051270_T02	C	653	3.06	-2.80245	-1.79926	-0.976027
31840									-2.65488	-2.26617	-1.6651
30632	2050 UP:Q5TIM9_MAIZE (Q5TIM9) Alpha-6-galactosyltransferase, complete	TC312562	transferase activity		GRMZM2G453424_T07	C	1572	0	-2.65154	-1.82789		-1.77387
20243	747 similar to UP:KAPS_CATRO (O49204) Adenylyl-sulfate kinase, chloroplast precursor (APS kinase) (Adenosine-5 phosphosulfate kinase) (ATP adenosine-5 -phosphosulfate 3 -phosphotransferase) , partial (30%)	DR969946	binding	transferase activity	GRMZM2G178628_T05		747	0.4	-2.5651	-2.00178
5563	1931 weakly similar to UP:SUT21_ARATH (O04722) Sulfate transporter 2.1 (AST68), partial (65%)	TC298363	transporter activity		GRMZM2G042171_T03		1932	0.05	-2.47361
6077	693 similar to UP:NTF2_ARATH (Q9C7F5) Nuclear transport factor 2 (NTF-2), partial (35%)	CO454665			GRMZM2G173654_T01		675	1.01	-2.47018	-2.50566	-1.44224			-1.55421
19700	948 homologue to UP:Q5QMA9_ORYSA (Q5QMA9) Amino acid transporter-like protein, partial (56%)	TC282661	transporter activity		GRMZM2G036448_T03		948	0.53	-2.44478	-1.6658
8032	1002 Zea mays clone EL01N0442E10.c mRNA sequence	TC280914			GRMZM2G009719_T01		995	0.3	-2.40076	-1.78282	1.04203	1.65202	-1.76575	-2.174	1.1825	1.66082
16590	784 weakly similar to UP:FIBH_BOMMO (P05790) Fibroin heavy chain precursor (Fib-H) (H-fibroin), partial (4%)	TC314184			GRMZM2G339728_T01		798	0.78	-2.39114	-2.16442	-2.25335	-3.45048			-1.26758	-2.64124
7300									-2.38851	-1.81371	-1.223	-1.00282			-0.652231	-1.41771
29074	1281 Zea mays clone EL01N0446F06.d mRNA sequence	TC307151			GRMZM2G079613_T01		1281	0.47	-2.35213
18162	1049 similar to UP:Q4NX10_9DELT (Q4NX10) LigA, partial (5%)	TC279695			GRMZM2G107226_T01		744	0.4	-2.33291	-1.99818				-1.60874	1.45635	1.9823
39638	1065 homologue to GB:AAO72634.1:29367189:AY224389 p67-like superoxide-generating NADPH oxidase (Dictyostelium discoideum), partial (4%)	TC284218							-2.26729	-1.92508	-1.66041	-4.44824	-2.1798	-2.85605	-2.46268	-3.20411
34823	1435 UP:THI41_MAIZE (Q41738) Thiazole biosynthetic enzyme 1-1, chloroplast precursor, complete	TC280434	catalytic activity		GRMZM2G018375_T02		1435	0	-2.26285	-2.64906		2.29557	-1.56306	-2.37357	0.981232	2.51204
10908	722 homologue to UP:Q5SNI3_ORYSA (Q5SNI3) Syringomycin biosynthesis enzyme-like, partial (57%)	TC302542	catalytic activity	molecular_function	GRMZM2G141665_T02		722	1.25	-2.25603
2989	992 similar to PRF:NP_564717.1:18405757:NP_564717 DNAJ heat shock N-terminal domain-containing protein (Arabidopsis thaliana), partial (61%)	TC281762	protein binding		GRMZM2G134476_T01		987	0.2	-2.23694	-2.68193		2.15891	-1.23633	-1.9519	0.755043	2.24956
8766	652 homologue to UP:THI41_MAIZE (Q41738) Thiazole biosynthetic enzyme 1-1, chloroplast precursor, partial (49%)	BM080533	catalytic activity		GRMZM2G018375_T01	C	652	0.46	-2.22966	-2.51339		1.73214	-1.30545	-1.95592		1.48394
32838									-2.17357
17246	461	CD958290							-2.17019	-2.46902	-2.12614	-3.14311		-1.29846	-1.36108	-1.70609
16516	989 UP:O64964_MAIZE (O64964) Tonoplast intrinsic protein (Tonoplast water channel), partial (18%)	TC299370			GRMZM2G436328_T01	C	77	0	-2.1634	-2.45612	-2.1974	-3.29465	-1.29791	-1.43805	-1.46513	-2.13829
28914	1242 similar to UP:Q7XJ26_HORVU (Q7XJ26) Iron:ascorbate-dependent oxidoreductase, partial (25%)	TC313127			GRMZM2G000423_T01		1242	0.89	-2.14383	-1.46082					1.21126	1.29667
27429	836 similar to PRF:NP_850312.1:30687791:NP_850312 amino acid transporter family protein (Arabidopsis thaliana), partial (22%)	TC284054	catalytic activity	nucleotide binding	GRMZM2G134888_T01		836	0	-2.14363
9947	428 gi|226503731|ref|NP_001147968.1|: heat shock factor protein 2 [Zea mays] (IDPct:100/Score:159.5)	TC290747	DNA binding	transcription factor activity	GRMZM2G059851_T01		396	1.01	-2.13389	-1.93404		1.43285	-1.73054	-1.82601	0.634844	1.30968
1008	1611 similar to UP:O64910_PEA (O64910) Glucose-6-phosphate:phosphate-translocator precursor, partial (75%)	TC311670	transporter activity		GRMZM2G125850_T01		1550	2.8	-2.10648	-2.01867		-1.51469			-1.30965	-1.50685
32870	874 similar to UP:Q5EI63_TRIMO (Q5EI63) Quinone reductase 2, partial (92%)	TC299714	catalytic activity	nucleotide binding	GRMZM2G082792_T01		687	0.44	-2.09541	-1.02358					-0.801542
37144	1420 similar to UP:Q9FH76_ARATH (Q9FH76) Cytochrome P450 monooxygenase (AT5g45340:K9E15_12), partial (48%)	TC308185	binding	molecular_function	GRMZM2G126505_T01		1412	0.28	-2.0439	-1.87978		0.963074	-1.85137	-1.89737	0.759873	1.60404
22502	1388 similar to UP:Q5SNI3_ORYSA (Q5SNI3) Syringomycin biosynthesis enzyme-like, partial (97%)	TC282163	catalytic activity	molecular_function	GRMZM2G165769_T02		1388	0	-2.02168	-1.28723
23278	744 similar to UP:Q6YUX0_ORYSA (Q6YUX0) DNA binding protein-like, partial (91%)	TC290207	transcription regulator activity						-2.01475	-1.9988	-1.41788	-1.45146	-1.24879	-1.43703		-1.30985
11192	368 similar to UP:Q7PTQ7_ANOGA (Q7PTQ7) ENSANGP00000012929 (Fragment), partial (4%)	TC293965							-2.0025	-2.37559	-1.71897	-1.85957	-1.5643	-1.68663
24460	1180 similar to UP:Q9M578_ORYSA (Q9M578) XIG, partial (95%)	TC280816	transferase activity		GRMZM2G162486_T01		1167	0.17	-1.98857
21732	1522 similar to UP:Q8S412_LOLPR (Q8S412) Cinnamyl alcohol dehydrogenase, partial (84%)	TC279240	binding	catalytic activity					-1.96596	-2.21642			-1.45239	-1.68399	0.750941
36117	1088 similar to UP:Q4BCD3_BURVI (Q4BCD3) Leucyl:phenylalanyl-tRNA--protein transferase , partial (5%)	TC311678			GRMZM2G066103_T02		1086	0.46	-1.9642	-2.21853	-0.964879		-1.44855	-1.65099
40908	303 weakly similar to UP:GLYC_HUMAN (P34896) Serine hydroxymethyltransferase, cytosolic (Serine methylase) (Glycine hydroxymethyltransferase) (SHMT) , partial (19%)	DN560694	transferase activity		GRMZM2G171116_T01		303	0.33	-1.95739	-1.64926
39605	519	TC315370			GRMZM2G410352_T02		519	0	-1.93532	-2.08251	-1.12697	-1.44319	-1.68401	-2.13827	-1.3651	-2.07555
8278	1243 similar to UP:Q9LM59_ARATH (Q9LM59) F2E2.7 (At1g22020:F2E2_3), partial (20%)	TC289898	transferase activity		GRMZM2G452630_T02		712	2.11	-1.91622
32355	2115 UP:Q9AT12_MAIZE (Q9AT12) Sulfate transporter ST1, complete	TC295959	transporter activity		GRMZM2G159632_T01		2115	0.19	-1.89052
3807	846 similar to UP:ADF1_PETHY (Q9FVI2) Actin-depolymerizing factor 1 (ADF 1), complete	TC287864	protein binding		GRMZM2G037140_T01		758	0	-1.88202	-1.89687	-1.51956	-1.31566	-1.10534	-1.20179	-0.79303	-1.10924
39803	1455 UP:ZN297_HUMAN (O15209) Zinc finger protein 297 (BING1 protein) (Zinc finger and BTB domain containing protein 22A), partial (3%)	TC299665			GRMZM2G139834_T01		1451	0.07	-1.86322	-1.59091	-1.58231	-1.24113
36645	694 similar to UP:Q94BZ9_PETHY (Q94BZ9) Flavin monoxygenase-like protein floozy, partial (15%)	CO524079	binding	nucleotide binding	GRMZM2G013045_T01	C	688	0.44	-1.84194	-1.37758	-1.14027	-1.23268			0.848679
3779	900 weakly similar to UP:Q9FR62_BRANA (Q9FR62) P23, partial (61%)	TC289458							-1.8394	-1.6206	-1.49137	-2.73824				-1.09119
42222	663 gi|212275716|ref|NP_001130688.1|: hypothetical protein LOC100191791 [Zea mays] (IDPct:54.48/Score:157.9)	BM074489	binding	molecular_function	GRMZM2G009232_T01	C	684	0	-1.83826	-1.65794	-1.20809	-1.42443			-0.797203	-1.90953
4718	1014 weakly similar to UP:Q8H2B1_SOYBN (Q8H2B1) DnaJ-like protein, partial (60%)	TC281761	protein binding		GRMZM2G016734_T02		1014	0	-1.81332	-1.88878				-1.43219
43319	1282 homologue to UP:Q5VRJ8_ORYSA (Q5VRJ8) Peroxisomal biogenesis factor 11 protein-like, partial (98%)	TC280977			GRMZM2G077837_T03		1227	1.58	-1.80616
34352	619 similar to UP:UCR6_SOLTU (P48502) Ubiquinol-cytochrome c reductase complex 14 kDa protein (CR14) , complete	TC306822	catalytic activity	transporter activity	GRMZM2G170457_T01		330	19.09	-1.79458	-1.40439	-0.811835	-0.666894		-0.730408
20782	1917 UP:Q84ZW8_MAIZE (Q84ZW8) Terpene synthase, complete	TC303225	binding	catalytic activity	GRMZM2G049538_T01		1917	0.05	-1.78092	-1.77183
39907	835 similar to UP:Q71F48_HEVBR (Q71F48) Eukaryotic translation initiation factor 5A isoform IV, complete	TC288120	translation factor activity, nucleic acid binding		GRMZM2G082974_T01		826	0.36	-1.77881	-1.55334			-1.19914	-1.59643	0.648127	0.943461
27705	1690 Zea mays clone EL01N0302H01.c mRNA sequence	TC312599	binding	catalytic activity	GRMZM2G027331_T01		1676	0.12	-1.75789	-0.997787
38136									-1.75529	-1.41341	-2.29811
42989	803 UP:Q49HE0_MAIZE (Q49HE0) 12-oxo-phytodienoic acid reductase, partial (64%)	DR829468	catalytic activity	nucleotide binding	GRMZM2G087192_T01		795	0.5	-1.75467
10024	1170 weakly similar to UP:Q94CG7_MAIZE (Q94CG7) Seven transmembrane protein Mlo8, partial (7%)	TC285311							-1.74071	-1.71968	-1.10881	-1.50075	-1.4546	-1.51114	-0.912158	-1.37053
4215	1019 similar to GB:AAQ23060.1:33591106:AY344488 heat shock factor RHSF6 (Oryza sativa (japonica cultivar-group)), partial (32%)	TC289946	DNA binding	transcription factor activity	GRMZM2G010871_T03		1004	0.2	-1.7342	-2.45269	-1.78057	-1.14754		-1.2073
4998	750 weakly similar to UP:Q5ZC00_ORYSA (Q5ZC00) Meprin and TRAF homology domain-containing protein-like, partial (7%)	TC302617			GRMZM2G039094_T01		750	0	-1.72525	-1.82811	-1.21719		-1.05234	-1.1295	0.587873
26796	1272 weakly similar to UP:GLYM_HUMAN (P34897) Serine hydroxymethyltransferase, mitochondrial precursor (Serine methylase) (Glycine hydroxymethyltransferase) (SHMT) , partial (36%)	TC282761	transferase activity		GRMZM2G452630_T02		991	5.73	-1.71842
241	474 weakly similar to UP:Q4NVX7_9DELT (Q4NVX7) Polysulphide reductase, NrfD, partial (3%)	BG833338			GRMZM2G042278_T01		477	1.69	-1.71573	-1.61708					-1.14972
37275	878	TC296140			GRMZM2G438279_T01	C	877	0.11	-1.70637	-1.85988
17413	990 similar to UP:Q6V9H6_ORYSA (Q6V9H6) Brown planthopper-induced resistance protein 1, partial (49%)	TC300480			GRMZM2G172214_T01		990	0	-1.68532	-1.99653			-1.44632	-1.25768
11813	942 similar to UP:Q6Z1H1_ORYSA (Q6Z1H1) PHO85-like protein, partial (59%)	TC296085	hydrolase activity		GRMZM2G064962_T03		859	0	-1.68353			-1.88637
41492	1533 similar to PRF:NP_974105.1:42572029:NP_974105 glycosyl transferase family 20 protein : trehalose-phosphatase family protein (Arabidopsis thaliana), partial (18%)	TC305695	catalytic activity		GRMZM2G019183_T02		1177	2.39	-1.67059	-1.99023
13846	740 similar to UP:Q7XZR5_ORYSA (Q7XZR5) OsCTP protein, partial (64%)	CO462175			GRMZM2G064136_T01		473	12.45	-1.6583
2630	443 homologue to PIR:S38359:S38359 ribosomal protein L3.e, cytosolic - rice (Oryza sativa), partial (22%)	CD989273	structural molecule activity		GRMZM2G132968_T06		258	0.78	-1.65486	-1.82333	-1.48048	-1.51152				-1.11403
25401	475 weakly similar to UP:GPR1_YEAST (Q12361) G protein-coupled receptor GPR1, partial (3%)	BI596230	binding		GRMZM2G312244_T01		475	0	-1.62794	-2.01921		0.77855	-0.959213	-1.29407
43454	1147 UP:Q8S2Y8_MAIZE (Q8S2Y8) Glycine-rich RNA binding protein (Fragment), complete	TC280509	nucleic acid binding		GRMZM2G080603_T03		540	8.2	-1.60455	-1.76984			-1.56146	-1.86657		1.19739
30855	716 weakly similar to UP:Q5I6L8_SOLTU (Q5I6L8) Potato late blight resistance protein R3a, partial (3%)	TC315219	nucleotide binding	protein binding	GRMZM2G045027_T01		716	0	-1.59979	-1.68192		1.7684	-1.6171	-1.93689	0.794257	1.80147
3045	1635 homologue to UP:Q94GX5_ORYSA (Q94GX5) Actin, complete	TC285925	nucleotide binding	protein binding	GRMZM2G082484_T01		1629	0.18	-1.59968	-1.28136	-1.17453			-1.14373	-0.965592
23941	844 homologue to UP:Q4NZF2_9DELT (Q4NZF2) PE-PGRS family protein, partial (3%)	TC315529	binding		GRMZM2G388608_T01		821	0.48	-1.59892	-2.0164	-1.81578	-2.75387	-1.11553	-1.55494	-1.54892	-1.9915
19909	1110 homologue to UP:Q7GD79_ORYSA (Q7GD79) Small GTP-binding protein (Ran2) (GTP-binding nuclear protein RAN-B1), complete	TC285590	hydrolase activity	protein binding	GRMZM2G157334_T02		699	3.84	-1.59509	-1.31537		-2.04759			-0.929606	-1.13381
21918	581 similar to UP:Q69TG9_ORYSA (Q69TG9) Glycine-rich protein-like, partial (72%)	TC302489	binding	molecular_function	GRMZM2G174048_T01		578	0.69	-1.5793	-1.24479	-0.915231			-1.45725	-1.59369	-1.63322
2044	702 weakly similar to PRF:NP_200093.1:15237269:NP_200093 ornithine cyclodeaminase:mu-crystallin family protein (Arabidopsis thaliana), partial (36%)	TC308855	binding	catalytic activity	GRMZM2G125266_T01		691	0.72	-1.56298	-1.23869			-0.967884	-1.09112	0.441494
33749	849 similar to PRF:NP_671824.1:22325604:NP_671824 glycine-rich protein (Arabidopsis thaliana), partial (14%)	TC300430			GRMZM2G137546_T02		852	0.24	-1.56194	-1.08265	-1.22312
6946	744 weakly similar to UP:Q4NSQ0_9DELT (Q4NSQ0) Phosphoglycerate:bisphosphoglycerate mutase, partial (4%)	TC304499			GRMZM2G053140_T01		502	0.6	-1.55445	-1.33338	-0.909937	-0.90813			-0.804905	-0.90669
12197	1062 similar to UP:Q9AGP0_9MICC (Q9AGP0) Sarcosine oxidase subunit G, partial (8%)	TC280073			GRMZM2G056038_T03		291	9.51	-1.55413	-1.57478	-0.895738			-1.02922
43272	434 similar to PRF:NP_191825.2:22331906:NP_191825 glycosyl transferase family 8 protein (Arabidopsis thaliana), partial (20%)	TC284588	transferase activity		GRMZM2G443785_T01		419	0.24	-1.54804	-1.51398	-1.22457	-1.35249			-1.63239	-1.56304
3710	944 gi|226498270|ref|NP_001142999.1|: hypothetical protein LOC100275460 [Zea mays] (IDPct:99.43/Score:357.1)	TC308186	catalytic activity		GRMZM2G347280_T01		954	0.11	-1.54664	-1.61299	-0.779274			-0.537665
[truncated: 12,861 more rows]

## Sheet: Table S8
Table S8. List of transcripts that are UV-B-regulated in immature ears (IE) from plants that were irradiated during 1, 2, 4 and 6 h in 2 leaves by 2-fold compared to transcripts from non irradiated plants (NI). Up-regulated transcripts by 2-fold are in red, while down-regulated transcripts by 2-fold are in green (p<0.05).
[truncated: 6,751 more rows]

[truncated: 2 more sheets: Table S9, Table S10]
